# Supplementary material for: Detachment of the RNA degradosome from the inner membrane of Escherichia coli results in a global slowdown of mRNA degradation, proteolysis of RNase E and increased turnover of ribosome‐free transcripts
Source: Mol Microbiol. 2019 Apr 6;111(6):1715–31. doi: 10.1111/mmi.14248 (PMC6850036; doi:10.1111/mmi.14248)
Supplement: Supplementary file 2 [file MMI-111-1715-s002.xlsx]

## Sheet: rplU
			rplU							23S
			COUNTS	AREA	COUNTS-BG	BG	BG/COUNTS-BG			COUNTS	AREA	COUNTS-BG	BG	BG/COUNTS-BG		NORM 23S		NORM rplU/23S
																				min	wt	mts
2101	wt	1	7.39608e+06	1144	7.20037e+06	195705	0.0271798		1	4.10037e+07	1173	4.05058e+07	497928	0.0122928		1		7.20037e+06		1.5	7.20037e+06	9.82289e+06
		2	6.44679e+06	1144	6.25109e+06	195705	0.0313073		2	4.31484e+07	1173	4.26504e+07	497928	0.0116746		1.05295		5.93675e+06		2.16667	5.93675e+06	8.77454e+06
		3	4.58587e+06	1144	4.39016e+06	195705	0.044578		3	3.91019e+07	1173	3.86039e+07	497928	0.0128984		0.953048		4.60644e+06		2.83333	4.60644e+06	8.4145e+06
		4	3.76285e+06	1144	3.56715e+06	195705	0.0548631		4	4.03277e+07	1173	3.98298e+07	497928	0.0125014		0.983312		3.62769e+06		3.5	3.62769e+06	6.51546e+06
		5	2.9326e+06	1144	2.73689e+06	195705	0.0715062		5	4.42906e+07	1173	4.37927e+07	497928	0.0113701		1.08115		2.53147e+06		4.5	2.53147e+06	5.11767e+06
		6	1.18317e+06	1144	987466	195705	0.198189		6	3.86603e+07	1173	38162393	497928	0.0130476		0.942147		1.0481e+06		7	1.0481e+06	2.99608e+06
		7	1.01518e+06	1144	819474	195705	0.238817		7	3.52512e+07	1173	3.47533e+07	497928	0.0143275		0.857984		955116		10		3029091
		8	937441	1144	741737	195705	0.263847		8	2.66874e+07	1173	2.61895e+07	497928	0.0190125		0.646562		1.1472e+06		13.5		2671807
	mts	9	10018593	1144	9.82289e+06	195705	0.0199233		9	3.17014e+07	1173	3.12035e+07	497928	0.0159575		0.770347		1.27513e+07
		10	8.21691e+06	1144	8.0212e+06	195705	0.0243984		10	2.90225e+07	1173	2.85245e+07	497928	0.0174561		0.704209		1.13904e+07
		11	7.31101e+06	1144	7.11531e+06	195705	0.0275047		11	2.68836e+07	1173	2.63857e+07	497928	0.0188711		0.651406		1.0923e+07
		12	5.60428e+06	1144	5.40857e+06	195705	0.0361841		12	2.64004e+07	1173	2.59024e+07	497928	0.0192232		0.639475		8.45783e+06
		13	4.97522e+06	1144	4.77951e+06	195705	0.0409466		13	2.96396e+07	1173	2.91417e+07	497928	0.0170865		0.719445		6.64333e+06
		14	2.38688e+06	1144	2.19118e+06	195705	0.0893148		14	2.33186e+07	1173	2.28206e+07	497928	0.0218192		0.563392		3.88926e+06
		15	1.53388e+06	1144	1.33818e+06	195705	0.146247		15	1.42828e+07	1173	1.37849e+07	497928	0.0361213		0.34032		3.93211e+06
		16	1.26978e+06	1144	1.07408e+06	195705	0.182207		16	1.30419e+07	1173	1.25439e+07	497928	0.0396947		0.309683		3.46832e+06
																				min	wt	mts
2201A	wt	17	8.1362e+06	1144	7.94049e+06	195705	0.0246464		17	3.39171e+07	1173	3.34192e+07	497928	0.0148995		1		7.94049e+06		1.5	7940493	1.50233e+07
		18	1.05895e+07	1144	1.03938e+07	195705	0.018829		18	3.88327e+07	1173	3.83348e+07	497928	0.0129889		1.14709		9.061e+06		2.16667	9.061e+06	1.49847e+07
		19	8.30428e+06	1144	8.10857e+06	195705	0.0241355		19	3.52276e+07	1173	3.47297e+07	497928	0.0143373		1.03921		7.80261e+06		2.83333	7.80261e+06	1.27612e+07
		20	4.17811e+06	1144	3.98241e+06	195705	0.0491423		20	2.73085e+07	1173	2.68106e+07	497928	0.0185721		0.802251		4.96404e+06		3.5	4.96404e+06	1.10424e+07
		21	3.88313e+06	1144	3.68743e+06	195705	0.0530735		21	3.55502e+07	1173	3.50523e+07	497928	0.0142053		1.04887		3.51563e+06		4.5	3.51563e+06	7.66507e+06
		22	2.06567e+06	1144	1.86997e+06	195705	0.104657		22	3.2052e+07	1173	3.15541e+07	497928	0.0157802		0.94419		1.9805e+06		7	1.9805e+06	7.019e+06
		23	1.13928e+06	1144	943575	195705	0.207408		23	2.09018e+07	1173	2.04039e+07	497928	0.0244036		0.610544		1.54547e+06		10		5.40924e+06
		24	1.12341e+06	1144	927704	195705	0.210956		24	2.23365e+07	1173	2.18386e+07	497928	0.0228004		0.653474		1.41965e+06		13.5		3.61174e+06
	mts	25	1.5219e+07	1144	1.50233e+07	195705	0.0130268		25	3.63533e+07	1173	3.58553e+07	497928	0.0138871		1.0729		1.40025e+07
		26	1.45019e+07	1144	1.43062e+07	195705	0.0136797		26	3.47297e+07	1173	3.42318e+07	497928	0.0145458		1.02431		1.39666e+07
		27	1.18003e+07	1144	1.16046e+07	195705	0.0168644		27	3.31036e+07	1173	3.26057e+07	497928	0.0152712		0.975657		1.18942e+07
		28	4.7243e+06	1144	4.52859e+06	195705	0.0432153		28	1.52025e+07	1173	1.47046e+07	497928	0.033862		0.440005		1.02921e+07
		29	8.2369e+06	1144	8.0412e+06	195705	0.0243377		29	3.81127e+07	1173	3.76148e+07	497928	0.0132376		1.12554		7.14428e+06
		30	4.85179e+06	1144	4.65608e+06	195705	0.042032		30	2.42827e+07	1173	2.37848e+07	497928	0.0209347		0.71171		6.5421e+06
		31	3.32753e+06	1144	3.13182e+06	195705	0.0624891		31	2.12573e+07	1173	2.07594e+07	497928	0.0239857		0.621182		5.04172e+06
		32	1.53858e+06	1144	1.34288e+06	195705	0.145735		32	1.38293e+07	1173	1.33313e+07	497928	0.0373502		0.398913		3.36635e+06
	BG	49	189978	1144	-5726.21	195705			49	561292	1173	63363.6	497928
		50	168306	1144	-27398.4	195705			50	494979	1173	-2949.71	497928
		51	199321	1144	3615.98	195705			51	607470	1173	109542	497928
		52	175951	1144	-19753.2	195705			52	625296	1173	127367	497928
		53	181249	1144	-14455.5	195705			53	644543	1173	146614	497928
		54	170835	1144	-24869.5	195705			54	589902	1173	91973.9	497928
		55	161000	1144	-34704.8	195705			55	513099	1173	15170.9	497928
		56	193259	1144	-2445.35	195705			56	484706	1173	-13222.4	497928
		57	199903	1144	4198.58	195705			57	502014	1173	4085.2	497928
		58	177777	1144	-17927.3	195705			58	443910	1173	-54018.7	497928
		59	160224	1144	-35480.9	195705			59	393241	1173	-104687	497928
		60	305874	1144	110170	195705			60	530443	1173	32514.2	497928
		61	220510	1144	24804.9	195705			61	404376	1173	-93552.3	497928
		62	176062	1144	-19642.6	195705			62	365451	1173	-132477	497928
		63	187956	1144	-7748.33	195705			63	453401	1173	-44527.7	497928
		64	189429	1144	-6275.18	195705			64	543858	1173	45929.3	497928
		65	190092	1144	-5613	195705			65	516730	1173	18801.3	497928
		66	175740	1144	-19964.8	195705			66	452742	1173	-45186.6	497928
		67	162331	1144	-33373.5	195705			67	468397	1173	-29531.7	497928
		68	161120	1144	-34584.8	195705			68	531215	1173	33286.5	497928
		69	151806	1144	-43898.9	195705			69	479014	1173	-18914.7	497928
		70	147172	1144	-48532.8	195705			70	456456	1173	-41472	497928
		71	254339	1144	58634.3	195705			71	540848	1173	42919.7	497928
		72	230499	1144	34793.9	195705			72	489852	1173	-8075.9	497928
		73	206189	1144	10484.6	195705			73	410413	1173	-87515.6	497928
		74	208371	1144	12666.4	195705			74	538886	1173	40957.2	497928
		75	246108	1144	50403.3	195705			75	506657	1173	8728.37	497928
		76	254282	1144	58576.9	195705			76	458232	1173	-39696.7	497928
		77	223785	1144	28079.9	195705			77	406124	1173	-91804.1	497928
		78	228764	1144	33058.9	195705			78	467822	1173	-30106.3	497928
		79	220689	1144	24984.2	195705			79	512433	1173	14504.8	497928
		80	175128	1144	-20577	195705			80	559422	1173	61493.9	497928
		81	164206	1144	-31499.1	195705			81	478414	1173	-19514	497928
		ave	195705							497928
		sd	35308.8							67349.5
		sd%	18.0419							13.5259
			rplU							23S
			COUNTS	AREA	COUNTS-BG	BG	BG/COUNTS-BG			COUNTS	AREA	COUNTS-BG	BG	BG/COUNTS-BG		NORM 23S		NORM rplU/23S
2201A	wt	17	7.44334e+06	1122	7.33982e+06	103528	0.0141049		17	2.16159e+07	1122	2.13712e+07	244663	0.0114483		1		7.33982e+06			min	wt	mts
		18	9.04839e+06	1122	8.94486e+06	103528	0.011574		18	2.8711e+07	1122	2.84663e+07	244663	0.00859483		1.332		6.71539e+06			1.5	7.33982e+06	1.24609e+07
		19	8.26395e+06	1122	8.16042e+06	103528	0.0126865		19	2.76926e+07	1122	2.74479e+07	244663	0.00891372		1.28434		6.35377e+06			2.1666	6.71539e+06	1.31445e+07
		20	5.68589e+06	1122	5.58236e+06	103528	0.0185455		20	2.38555e+07	1122	2.36108e+07	244663	0.0103623		1.1048		5.05285e+06			2.8333	6.35377e+06	1.18224e+07
		21	4.4494e+06	1122	4.34588e+06	103528	0.023822		21	2.93104e+07	1122	2.90658e+07	244663	0.00841757		1.36004		3.19539e+06			3.5	5.05285e+06	1.42946e+07
		22	2.03603e+06	1122	1.93251e+06	103528	0.0535716		22	2.28937e+07	1122	2.2649e+07	244663	0.0108024		1.05979		1.82348e+06			4.5	3.19539e+06	9.04349e+06
		23	1.16775e+06	1122	1.06422e+06	103528	0.0972802		23	1.4649e+07	1122	1.44043e+07	244663	0.0169854		0.674005		1.57895e+06			7	1.82348e+06	9.1024e+06
		24	706442	1122	602914	103528	0.171712		24	8.84765e+06	1122	8.60299e+06	244663	0.0284393		0.402551		1.49774e+06			10		6.3455e+06
																					13.5		5.48087e+06
	mts	25	2.86128e+06	1122	2.75775e+06	103528	0.0375406		25	4.97437e+06	1122	4.72971e+06	244663	0.051729		0.221312		1.24609e+07
		26	8.54842e+06	1122	8.44489e+06	103528	0.0122592		26	1.39749e+07	1122	1.37303e+07	244663	0.0178193		0.642466		1.31445e+07
		27	6.83046e+06	1122	6.72694e+06	103528	0.01539		27	1.24048e+07	1122	1.21602e+07	244663	0.02012		0.568999		1.18224e+07
		28	6.38667e+06	1122	6.28315e+06	103528	0.016477		28	9.63831e+06	1122	9.39364e+06	244663	0.0260456		0.439547		1.42946e+07
		29	5.01241e+06	1122	4.90888e+06	103528	0.0210899		29	1.18451e+07	1122	1.16005e+07	244663	0.0210908		0.542808		9.04349e+06
		30	2.90116e+06	1122	2.79763e+06	103528	0.0370055		30	6.81311e+06	1122	6.56845e+06	244663	0.0372482		0.307351		9.1024e+06
		31	1.92328e+06	1122	1.81976e+06	103528	0.0568909		31	6.37347e+06	1122	6.12881e+06	244663	0.0399202		0.286779		6.3455e+06
		32	1.38074e+06	1122	1.27721e+06	103528	0.0810576		32	5.2248e+06	1122	4.98013e+06	244663	0.0491278		0.23303		5.48087e+06
2201B	wt	33	5.95991e+06	1122	5.85638e+06	103528	0.0176777		33	1.70372e+07	1122	1.67926e+07	244663	0.0145697		1		5.85638e+06			min	wt	mts
		34	8.01952e+06	1122	7.91599e+06	103528	0.0130783		34	2.47752e+07	1122	2.45305e+07	244663	0.00997383		1.4608		5.41896e+06			1.5	5.85638e+06	1.1056e+07
		35	6.54993e+06	1122	6.4464e+06	103528	0.0160597		35	2.42085e+07	1122	2.39639e+07	244663	0.0102097		1.42705		4.51728e+06			2.1666	5.41896e+06	1.05848e+07
		36	5.55413e+06	1122	5.45061e+06	103528	0.0189938		36	2.51624e+07	1122	2.49177e+07	244663	0.00981886		1.48385		3.67328e+06			2.8333	4.51728e+06	1.10728e+07
		37	4.75181e+06	1122	4.64828e+06	103528	0.0222722		37	2.91889e+07	1122	2.89442e+07	244663	0.00845291		1.72364		2.69679e+06			3.5	3.67328e+06	9.73123e+06
		38	2.36061e+06	1122	2.25708e+06	103528	0.045868		38	2.50691e+07	1122	2.48245e+07	244663	0.00985573		1.4783		1.5268e+06			4.5	2.69679e+06	1.02852e+07
		39	1.39129e+06	1122	1.28777e+06	103528	0.0803931		39	1.55571e+07	1122	1.53125e+07	244663	0.015978		0.91186		1.41224e+06			7	1.5268e+06	6.90663e+06
		40	938058	1122	834530	103528	0.124055		40	1.19442e+07	1122	1.16995e+07	244663	0.0209123		0.696708		1.19782e+06			10		5.55419e+06
																					13.5		4.76395e+06
	mts	41	3.00461e+06	1122	2.90108e+06	103528	0.0356859		41	4.65101e+06	1122	4.40634e+06	244663	0.0555252		0.262399		1.1056e+07
		42	7.20052e+06	1122	7.09699e+06	103528	0.0145875		42	1.15039e+07	1122	1.12593e+07	244663	0.02173		0.670491		1.05848e+07
		43	6.86172e+06	1122	6.75819e+06	103528	0.0153188		43	1.04939e+07	1122	1.02492e+07	244663	0.0238713		0.610344		1.10728e+07
		44	6.57938e+06	1122	6.47585e+06	103528	0.0159867		44	1.14196e+07	1122	1.1175e+07	244663	0.0218939		0.665471		9.73123e+06
		45	4.5646e+06	1122	4.46107e+06	103528	0.0232069		45	7.5282e+06	1122	7.28354e+06	244663	0.0335913		0.433736		1.02852e+07
		46	2.65381e+06	1122	2.55029e+06	103528	0.0405945		46	6.44535e+06	1122	6.20069e+06	244663	0.0394574		0.369252		6.90663e+06
		47	1.90195e+06	1122	1.79842e+06	103528	0.0575658		47	5.68201e+06	1122	5.43735e+06	244663	0.0449968		0.323795		5.55419e+06
		48	1.35486e+06	1122	1.25133e+06	103528	0.082734		48	4.6555e+06	1122	4.41084e+06	244663	0.0554686		0.262666		4.76395e+06							rplU
	BG	49	66460.4	1122	-37067.1	103528			49	406398	1122	161735	244663												exp	strain	k	t1/2
		50	91987	1122	-11540.6	103528			50	396630	1122	151967	244663												2101	wt	0.354	1.95804
		51	91696.4	1122	-11831.1	103528			51	331970	1122	87306.7	244663													mts	0.116	5.97541
		52	108946	1122	5418.22	103528			52	315964	1122	71300.4	244663												2201A	wt	0.29	2.39016
		53	134959	1122	31431.3	103528			53	328393	1122	83730.2	244663													mts	0.118	5.87413
		54	135050	1122	31522.4	103528			54	325048	1122	80384.5	244663												2201A	wt	0.27	2.56721
		55	121059	1122	17531.4	103528			55	240228	1122	-4435.06	244663													mts	0.078	8.8865
		56	121667	1122	18139	103528			56	269352	1122	24689.1	244663												2201B	wt	0.255	2.71822
		57	128141	1122	24613.9	103528			57	291117	1122	46453.3	244663													mts	0.078	8.8865
		58	128068	1122	24540	103528			58	289066	1122	44402.3	244663
		59	115128	1122	11600.3	103528			59	307153	1122	62490.2	244663												strain	ave	sd	sd%	fc	n
		60	60068.2	1122	-43459.3	103528			60	323998	1122	79334.4	244663												wt	2.40841	0.328819	13.653	3.07491	3
		61	79903.8	1122	-23623.7	103528			61	296677	1122	52014	244663												mts	7.40564	1.71046	23.0967
		62	85918.7	1122	-17608.9	103528			62	279156	1122	34492.5	244663
		63	94686.6	1122	-8840.96	103528			63	262100	1122	17436.5	244663
		64	106400	1122	2872.22	103528			64	263783	1122	19120.1	244663
		65	104067	1122	539.73	103528			65	232490	1122	-12173	244663
		66	99866	1122	-3661.58	103528			66	188042	1122	-56621.7	244663
		67	99446	1122	-4081.55	103528			67	216324	1122	-28339.2	244663
		68	103072	1122	-455.73	103528			68	282960	1122	38296.3	244663
		69	120638	1122	17110.3	103528			69	254376	1122	9713.09	244663
		70	98588.8	1122	-4938.73	103528			70	241608	1122	-3055.15	244663
		71	68354.5	1122	-35173.1	103528			71	164997	1122	-79666.5	244663
		72	88633.1	1122	-14894.5	103528			72	160408	1122	-84254.8	244663
		73	89132.2	1122	-14395.3	103528			73	158113	1122	-86549.8	244663
		74	95108.3	1122	-8419.24	103528			74	152728	1122	-91935.3	244663
		75	108827	1122	5299.46	103528			75	155478	1122	-89185.6	244663
		76	116600	1122	13072.5	103528			76	175326	1122	-69336.9	244663
		77	103151	1122	-376.3	103528			77	134581	1122	-110082	244663
		78	107793	1122	4265.91	103528			78	122488	1122	-122175	244663
		79	111526	1122	7998.02	103528			79	139665	1122	-104998	244663
		80	116425	1122	12897.6	103528			80	158855	1122	-85808.2	244663
		81	115043	1122	11515.3	103528			81	208415	1122	-36247.7	244663
		ave	103528							244663
		sd	18662.6							76969.5
		sd%	18.0267							31.4594

## Sheet: rpmB
			rpmB							23S					NORM 23S		NORM rpmB
			COUNTS	COUNTS-BG	BG	BG/COUNTS-BG				COUNTS	COUNTS-BG	BG	BG/COUNTS-BG
																				min	wt	mts
1901A	wt	1	4.52873e+06	4.36927e+06	159461	0.0364961			1	1.93203e+06	1.84096e+06	91067.1	0.0494672		1		4.36927e+06			1.5	4.36927e+06	7.17423e+06
		2	3.61452e+06	3.45506e+06	159461	0.046153			2	1.80964e+06	1.71858e+06	91067.1	0.0529899		0.933521		3.7011e+06			2.16667	3.7011e+06	7.06472e+06
		3	3.3477e+06	3.18824e+06	159461	0.0500155			3	1.66028e+06	1.56921e+06	91067.1	0.0580336		0.852388		3.74036e+06			2.83333	3.74036e+06	7.10418e+06
		4	3.59109e+06	3.43163e+06	159461	0.0464681			4	1.81255e+06	1.72148e+06	91067.1	0.0529005		0.935098		3.66981e+06			3.5	3.66981e+06	7.35662e+06
		5	2.94521e+06	2.78575e+06	159461	0.0572418			5	1.83057e+06	1.7395e+06	91067.1	0.0523524		0.944889		2.94823e+06			4.5	2.94823e+06	5.05005e+06
		6	1.8581e+06	1.69863e+06	159461	0.0938762			6	1.7634e+06	1.67234e+06	91067.1	0.054455		0.908404		1.86991e+06			7	1.86991e+06	4.31057e+06
		7	911388	751927	159461	0.21207			7	1.25147e+06	1.1604e+06	91067.1	0.078479		0.630324		1.19292e+06			10	1.19292e+06	3.87379e+06
		8	620558	461097	159461	0.345831			8	970452	879385	91067.1	0.103558		0.477677		965289			13.5		3.12192e+06
	mts	9	7.33369e+06	7.17423e+06	159461	0.022227			9	1580851	1.48978e+06	91067.1	0.0611277		1		7.17423e+06
		10	6.19432e+06	6.03486e+06	159461	0.0264234			10	1.36368e+06	1.27261e+06	91067.1	0.0715593		0.854225		7.06472e+06
		11	6.18828e+06	6.02882e+06	159461	0.0264499			11	1.35534e+06	1.26428e+06	91067.1	0.0720311		0.84863		7.10418e+06
		12	5.91881e+06	5.75935e+06	159461	0.0276874			12	1.25739e+06	1.16632e+06	91067.1	0.0780805		0.78288		7.35662e+06
		13	4.05923e+06	3.89977e+06	159461	0.0408899			13	1.24151e+06	1.15045e+06	91067.1	0.079158		0.772224		5.05005e+06
		14	2.6698e+06	2.51034e+06	159461	0.0635219			14	958669	867602	91067.1	0.104964		0.582368		4.31057e+06
		15	1.68525e+06	1.52579e+06	159461	0.104511			15	677855	586788	91067.1	0.155196		0.393874		3.87379e+06
		16	1.18249e+06	1.02303e+06	159461	0.155871			16	579261	488193	91067.1	0.186539		0.327694		3.12192e+06
																				min	wt	mts
1901B	wt	17	5.44059e+06	5.28113e+06	159461	0.0301946			17	1.55607e+06	1.465e+06	91067.1	0.0621617		1		5.28113e+06			1.5	5.28113e+06	9.23553e+06
		18	5.78772e+06	5.62826e+06	159461	0.0283323			18	1.65839e+06	1.56732e+06	91067.1	0.0581036		1.06984		5.26083e+06			2.16667	5.26083e+06	8.02701e+06
		19	4.2365e+06	4.07704e+06	159461	0.0391121			19	1.42532e+06	1.33426e+06	91067.1	0.068253		0.910754		4.47655e+06			2.83333	4.47655e+06	7.1375e+06
		20	3.99281e+06	3.83335e+06	159461	0.0415984			20	1.61696e+06	1.5259e+06	91067.1	0.059681		1.04157		3.68037e+06			3.5	3.68037e+06	8.45732e+06
		21	2.94932e+06	2.78986e+06	159461	0.0571575			21	1.62416e+06	1.53309e+06	91067.1	0.0594008		1.04648		2.66595e+06			4.5	2.66595e+06	7.13647e+06
		22	1.65282e+06	1.49335e+06	159461	0.106781			22	1.49165e+06	1.40058e+06	91067.1	0.0650208		0.956029		1.56204e+06			7	1.56204e+06	5.94928e+06
		23	836836	677374	159461	0.235411			23	1.16669e+06	1.07562e+06	91067.1	0.0846646		0.734211		922588			10	922588	4.06758e+06
		24	470234	310773	159461	0.513112			24	928032	836965	91067.1	0.108806		0.571306		543970			13.5		2.93746e+06
	mts	25	9.39499e+06	9.23553e+06	159461	0.0172661			25	1.35374e+06	1.26267e+06	91067.1	0.0721225		1		9.23553e+06
		26	7.44173e+06	7.28227e+06	159461	0.0218972			26	1.23659e+06	1.14552e+06	91067.1	0.0794983		0.907221		8.02701e+06
		27	6.60847e+06	6.44901e+06	159461	0.0247265			27	1.23194e+06	1.14087e+06	91067.1	0.0798223		0.903539		7.1375e+06
		28	7.23927e+06	7.07981e+06	159461	0.0225234			28	1148077	1.05701e+06	91067.1	0.0861554		0.837122		8.45732e+06
		29	5.81746e+06	5.658e+06	159461	0.0281833			29	1.09215e+06	1.00108e+06	91067.1	0.0909686		0.792829		7.13647e+06
		30	3.85484e+06	3.69538e+06	159461	0.0431516			30	875372	784305	91067.1	0.116112		0.621147		5.94928e+06
		31	2.12934e+06	1.96988e+06	159461	0.0809498			31	702564	611497	91067.1	0.148925		0.484288		4.06758e+06
		32	1.49315e+06	1.33369e+06	159461	0.119564			32	664355	573288	91067.1	0.158851		0.454028		2.93746e+06
	BG	33	107290	-52171.6	159461				33	65764.8	-25302.3	91067.1
		34	187999	28537.8	159461				34	73095.6	-17971.5	91067.1
		35	192416	32954.6	159461				35	86389.7	-4677.42	91067.1
		36	124681	-34780.7	159461				36	122097	31030	91067.1
		37	159616	154.11	159461				37	116216	25148.5	91067.1
		38	172188	12726.4	159461				38	74312.4	-16754.7	91067.1
		39	174785	15323.5	159461				39	90710.9	-356.17	91067.1
		40	166559	7097.62	159461				40	101225	10158.1	91067.1
		41	146502	-12959.2	159461				41	67615.8	-23451.2	91067.1
		42	162579	3117.48	159461				42	113244	22176.7	91067.1
		ave			159461				ave			91067.1
		sd			26784.8				sd			21098.1
		sd%			16.797				sd%			23.1676
			rpmB probe							23S probe
			COUNTS	COUNTS-BG	BG	BG/COUNTS-BG				COUNTS	COUNTS-BG	BG	BG/COUNTS-BG		NORM 23S		NORM rpmB
																				min	wt	mts
2101	wt	1	1.80067e+06	1.66303e+06	137642	0.0827657			1	1.06426e+06	1.02899e+06	35264.4	0.0342708		1		1.66303e+06			1.5	1.66303e+06	1.79357e+06
		2	1.64287e+06	1.50523e+06	137642	0.0914425			2	993389	958125	35264.4	0.0368057		0.931127		1.61657e+06			2.16666	1.61657e+06	1.69792e+06
		3	1.31267e+06	1.17503e+06	137642	0.117139			3	906132	870867	35264.4	0.0404935		0.846328		1.38839e+06			2.83333	1.38839e+06	1.73777e+06
		4	1.24467e+06	1.10703e+06	137642	0.124335			4	932992	897727	35264.4	0.0392819		0.872431		1.2689e+06			3.5	1.2689e+06	1.48595e+06
		5	882393	744751	137642	0.184816			5	857335	822070	35264.4	0.0428971		0.798906		932214			4.5	932214	1.46878e+06
		6	511135	373493	137642	0.368525			6	719003	683738	35264.4	0.051576		0.664472		562091			7	562091	963276
		7	329709	192067	137642	0.716635			7	576368	541103	35264.4	0.0651714		0.525856		365246			10	365246	818171
		8	248099	110457	137642	1.24611			8	425856	390592	35264.4	0.0902846		0.379586		290994			13.5		628660
	mts	9	1.93121e+06	1.79357e+06	137642	0.0767419			9	456095	420831	35264.4	0.0837973		1		1.79357e+06
		10	1.70793e+06	1.57028e+06	137642	0.087654			10	424459	389195	35264.4	0.0906087		0.924826		1.69792e+06
		11	1.48154e+06	1.3439e+06	137642	0.102419			11	360713	325448	35264.4	0.108357		0.773348		1.73777e+06
		12	1.18136e+06	1.04372e+06	137642	0.131876			12	330854	295589	35264.4	0.119302		0.702395		1.48595e+06
		13	1.71188e+06	1.57424e+06	137642	0.0874337			13	486312	451047	35264.4	0.0781835		1.0718		1.46878e+06
		14	845229	707587	137642	0.194523			14	344391	309127	35264.4	0.114078		0.734563		963276
		15	480296	342655	137642	0.401693			15	211511	176246	35264.4	0.200086		0.418805		818171
		16	325276	187635	137642	0.733563			16	160869	125604	35264.4	0.280758		0.298467		628660
																				min	wt	mts
2201A	wt	17	1.38479e+06	1.24715e+06	137642	0.110365			17	548141	512876	35264.4	0.0687582		1		1.24715e+06			1.5	1.24715e+06	3.14475e+06
		18	1.38826e+06	1.25062e+06	137642	0.110059			18	551122	515858	35264.4	0.0683608		1.00581		1.24339e+06			2.16666	1.24339e+06	3.36183e+06
		19	1.18157e+06	1.04393e+06	137642	0.13185			19	470414	435150	35264.4	0.0810398		0.84845		1.23039e+06			2.83333	1.23039e+06	2.99432e+06
		20	979323	841682	137642	0.163532			20	445736	410471	35264.4	0.0859121		0.800332		1.05167e+06			3.5	1.05167e+06	3.79788e+06
		21	958112	820470	137642	0.16776			21	607769	572505	35264.4	0.0615968		1.11626		735015			4.5	735015	2.40249e+06
		22	602260	464618	137642	0.296247			22	474631	439367	35264.4	0.080262		0.856672		542352			7	542352	2.68911e+06
		23	330015	192373	137642	0.715494			23	314325	279061	35264.4	0.126368		0.544109		353556			10	353556	2.06861e+06
		24	286639	148997	137642	0.923787			24	342259	306995	35264.4	0.11487		0.598574		248920			13.5		1.39835e+06
	mts	25	3.28239e+06	3.14475e+06	137642	0.0437688			25	639222	603957	35264.4	0.058389		1		3.14475e+06
		26	2.81511e+06	2.67747e+06	137642	0.0514074			26	516275	481010	35264.4	0.0733133		0.796431		3.36183e+06
		27	2.05045e+06	1.91281e+06	137642	0.0719581			27	421079	385815	35264.4	0.0914025		0.638812		2.99432e+06
		28	1.84143e+06	1703791	137642	0.0807856			28	306210	270945	35264.4	0.130153		0.448617		3.79788e+06
		29	1.48388e+06	1.34624e+06	137642	0.102242			29	373693	338428	35264.4	0.104201		0.560352		2.40249e+06
		30	1.09527e+06	957633	137642	0.143731			30	250343	215078	35264.4	0.163961		0.356115		2.68911e+06
		31	677159	539517	137642	0.25512			31	192783	157519	35264.4	0.223875		0.260811		2.06861e+06
		32	470179	332538	137642	0.413913			32	178889	143625	35264.4	0.245532		0.237806		1.39835e+06
																				min	wt	mts
2201B	wt	33	1.36268e+06	1.22504e+06	137642	0.112357			33	503020	467755	35264.4	0.0753908		1		1.22504e+06			1.5	1.22504e+06	1.91468e+06
		34	1.40145e+06	1.26381e+06	137642	0.10891			34	578530	543265	35264.4	0.0649121		1.16143		1.08815e+06			2.16666	1.08815e+06	1.95347e+06
		35	1.46592e+06	1.32828e+06	137642	0.103624			35	612421	577156	35264.4	0.0611003		1.23389		1.0765e+06			2.83333	1.0765e+06	2.04342e+06
		36	1.29438e+06	1.15674e+06	137642	0.118991			36	627143	591879	35264.4	0.0595805		1.26536		914156			3.5	914156	1.91877e+06
		37	1.06431e+06	926673	137642	0.148533			37	605111	569847	35264.4	0.0618841		1.21826		760654			4.5	760654	1.57501e+06
		38	653688	516046	137642	0.266724			38	523977	488712	35264.4	0.0721579		1.0448		493917			7	493917	1.31984e+06
		39	413939	276298	137642	0.498165			39	384724	349460	35264.4	0.100911		0.7471		369827			10	369827	1.21677e+06
		40	275075	137433	137642	1.00152			40	246416	211151	35264.4	0.16701		0.451414		304450			13.5		851839
	mts	41	2.05232e+06	1.91468e+06	137642	0.0718877			41	351400	316135	35264.4	0.111549		1		1.91468e+06
		42	1.95696e+06	1.81931e+06	137642	0.0756559			42	329688	294424	35264.4	0.119774		0.931323		1.95347e+06
		43	1.85249e+06	1.71484e+06	137642	0.0802649			43	300566	265302	35264.4	0.132922		0.839204		2.04342e+06
		44	1.80817e+06	1670532	137642	0.082394			44	310501	275236	35264.4	0.128124		0.870628		1.91877e+06
		45	1.38329e+06	1.24565e+06	137642	0.110498			45	285292	250027	35264.4	0.141042		0.790887		1.57501e+06
		46	947675	810034	137642	0.169921			46	229288	194024	35264.4	0.181753		0.613737		1.31984e+06
		47	915848	778206	137642	0.176871			47	237455	202190	35264.4	0.174412		0.639569		1.21677e+06
		48	565271	427630	137642	0.321872			48	193967	158702	35264.4	0.222205		0.502008		851839							rpmB
	BG	49	140757	3114.8	137642				49	45455.5	10191	35264.4												exp	strain	k	t1/2
		50	130762	-6879.83	137642				50	26799.9	-8464.51	35264.4												1901A	wt	0.154	4.50096
		51	140010	2367.74	137642				51	32803.6	-2460.86	35264.4													mts	0.076	9.12036
		52	131430	-6212.1	137642				52	34938.6	-325.88	35264.4												1901B	wt	0.219	3.16506
		53	134220	-3421.69	137642				53	33147.8	-2116.63	35264.4													mts	0.092	7.53421
		54	148673	11031.1	137642				54	38441.3	3176.87	35264.4												2101	wt	0.19	3.64814
		ave			137642				ave			35264.5													mts	0.093	7.4532
		sd			6850.16				sd			6264.81												2201A	wt	0.161	4.30526
		sd%			4.9768				sd%			17.7652													mts	0.069	10.0456
																								2201B	wt	0.148	4.68343
																									mts	0.071	9.76264
																								strain	ave	sd	sd%	fc	n
																								wt	4.06057	0.635178	15.6426	2.16305	5
																								mts	8.7832	1.22429	13.939

## Sheet: rpsT
			rpsT						23S
			COUNTS	COUNTS-BG	BG	BG/COUNTS-BG			COUNTS	COUNTS-BG	BG	BG/COUNTS-BG		NORM 23S		NORM rpsT
																			min	wt	mts
1901A	wt	17	1.62163e+06	1.47844e+06	143191	0.0968524		17	2.10481e+06	1.99258e+06	112231	0.0563242		1		1.47844e+06			1.5	1.47844e+06	2.48608e+06
		18	1.33643e+06	1.19324e+06	143191	0.120002		18	2.00567e+06	1.89344e+06	112231	0.0592733		0.950246		1.25572e+06			2.16666	1.25572e+06	2.43228e+06
		19	1.29959e+06	1.1564e+06	143191	0.123825		19	1.95224e+06	1.84001e+06	112231	0.0609946		0.92343		1.25229e+06			2.83333	1.25229e+06	2.17668e+06
		20	1.15015e+06	1.00696e+06	143191	0.142202		20	1.9149e+06	1.80267e+06	112231	0.0622581		0.90469		1.11304e+06			3.5	1.11304e+06	2.07357e+06
		21	951519	808329	143191	0.177144		21	2.16141e+06	2.04918e+06	112231	0.0547685		1.02841		786002			4.5	786002	1.6159e+06
		22	496304	353114	143191	0.405509		22	2.13215e+06	2.01992e+06	112231	0.0555618		1.01372		348334			7	348334	1.06827e+06
		23	264004	120814	143191	1.18522		23	1.51475e+06	1.40252e+06	112231	0.0800206		0.703872		171641			10	171641	881083
		24	274446	131255	143191	1.09093		24	1.36548e+06	1.25325e+06	112231	0.0895515		0.628959		208686			13.5		711811
	mts	25	2.62927e+06	2.48608e+06	143191	0.0575971		25	1.81401e+06	1.70178e+06	112231	0.065949		1		2.48608e+06
		26	2.06394e+06	1.92075e+06	143191	0.0745493		26	1.45611e+06	1.34388e+06	112231	0.0835124		0.789691		2.43228e+06
		27	1.8571e+06	1.71391e+06	143191	0.0835464		27	1.4522e+06	1.33997e+06	112231	0.0837561		0.787394		2.17668e+06
		28	1.51606e+06	1.37287e+06	143191	0.104301		28	1.23894e+06	1.12671e+06	112231	0.099609		0.662079		2.07357e+06
		29	1.47383e+06	1.33064e+06	143191	0.107611		29	1.51358e+06	1.40135e+06	112231	0.0800873		0.823464		1.6159e+06
		30	876555	733364	143191	0.195252		30	1.2805e+06	1.16827e+06	112231	0.096066		0.686497		1.06827e+06
		31	576514	433323	143191	0.330448		31	949177	836946	112231	0.134095		0.491807		881083
		32	390786	247596	143191	0.578325		32	704175	591945	112231	0.189596		0.347839		711811
																			min	wt	mts
1901B	wt	33	1.94297e+06	1.79977e+06	143191	0.0795604		33	1.7834e+06	1.67117e+06	112231	0.067157		1		1.79977e+06			1.5	1.79977e+06	2.66348e+06
		34	1.91165e+06	1.76846e+06	143191	0.0809694		34	1.9812e+06	1.86897e+06	112231	0.0600494		1.11836		1.58129e+06			2.16666	1.58129e+06	2.54761e+06
		35	1.39306e+06	1.24987e+06	143191	0.114564		35	1.44774e+06	1.33551e+06	112231	0.0840358		0.799147		1.56401e+06			2.83333	1.56401e+06	2.1459e+06
		36	1.17827e+06	1.03508e+06	143191	0.138338		36	1.56148e+06	1.44925e+06	112231	0.0774407		0.867205		1.19358e+06			3.5	1.19358e+06	1.94233e+06
		37	894609	751419	143191	0.190561		37	1.68807e+06	1.57584e+06	112231	0.0712194		0.942959		796873			4.5	796873	1.60966e+06
		38	327539	184348	143191	0.77674		38	1.30681e+06	1.19458e+06	112231	0.0939496		0.714819		257895			7	257895	1.15656e+06
		39	225592	82400.9	143191	1.73773		39	1.1348e+06	1.02257e+06	112231	0.109754		0.611888		134667			10	134667	763303
		40	180625	37433.9	143191	3.82516		40	945525	833294	112231	0.134683		0.49863		75073.6			13.5		571894
	mts	41	2.80667e+06	2.66348e+06	143191	0.0537608		41	1.14275e+06	1.03052e+06	112231	0.108906		1		2.66348e+06
		42	2.88686e+06	2.74367e+06	143191	0.0521895		42	1.22206e+06	1.10983e+06	112231	0.101124		1.07696		2.54761e+06
		43	2.5277e+06	2.38451e+06	143191	0.0600503		43	1.25734e+06	1.14511e+06	112231	0.0980085		1.11119		2.1459e+06
		44	1.84264e+06	1.69945e+06	143191	0.084257		44	1.01389e+06	901663	112231	0.124471		0.874955		1.94233e+06
		45	1.804e+06	1.66081e+06	143191	0.0862176		45	1.1755e+06	1.06327e+06	112231	0.105553		1.03177		1.60966e+06
		46	955266	812075	143191	0.176327		46	835813	723582	112231	0.155104		0.70215		1.15656e+06
		47	618986	475795	143191	0.30095		47	754594	642363	112231	0.174715		0.623337		763303
		48	517013	373823	143191	0.383045		48	785840	673609	112231	0.166611		0.653657		571894
	BG	49	103641	-39550.1	143191			49	75092.4	-37138.1	112231
		50	163489	20298	143191			50	150878	38647.1	112231
		51	108455	-34735.4	143191			51	94754.7	-17475.8	112231
		52	147831	4640.13	143191			52	58444.3	-53786.2	112231
		53	172115	28924.5	143191			53	147674	35443.1	112231
		54	148972	5780.77	143191			54	115140	2909.28	112231
		55	121503	-21688.2	143191			55	104737	-7493.87	112231
		56	111407	-31783.4	143191			56	145724	33493.2	112231
		57	198586	55395.7	143191			57	112425	194.47	112231
		58	150052	6861.32	143191			58	84727.1	-27503.4	112231
		59	200018	56826.9	143191			59	133272	21041.4	112231
		60	92220.5	-50970.2	143191			60	123900	11669	112231
																			min	wt	mts
2201B	wt	1	7.56472e+06	7.39137e+06	173349	0.0234529		1	1.76725e+07	1.74519e+07	220621	0.0126417		1		7.39137e+06			1.5	7.39137e+06	3.97893e+06
		2	1.05029e+07	1.03295e+07	173349	0.0167819		2	2.82448e+07	2.80241e+07	220621	0.00787253		1.60579		6.43265e+06			2.16666	6.43265e+06	3.82858e+06
		3	9.19715e+06	9.0238e+06	173349	0.0192102		3	2.81368e+07	2.79161e+07	220621	0.00790299		1.5996		5.64127e+06			2.83333	5.64127e+06	4.10509e+06
		4	7.74011e+06	7.56676e+06	173349	0.0229093		4	2.81372e+07	2.79166e+07	220621	0.00790287		1.59963		4.73032e+06			3.5	4.73032e+06	4.01787e+06
		5	5.32765e+06	5.1543e+06	173349	0.0336319		5	2.90232e+07	2.88025e+07	220621	0.00765978		1.6504		3.12307e+06			4.5	3.12307e+06	2.98088e+06
		6	2.04468e+06	1.87133e+06	173349	0.0926342		6	2.55533e+07	2.53327e+07	220621	0.00870895		1.45157		1.28917e+06			7	1.28917e+06	2.17842e+06
		7	949653	776304	173349	0.2233		7	1.63829e+07	16162256	220621	0.0136504		0.926103		838248			10	838248	1.59953e+06
		8	498932	325583	173349	0.532427		8	1.22961e+07	1.20755e+07	220621	0.0182701		0.691932		470542			13.5		1.26656e+06
	mts	9	4.15228e+06	3.97893e+06	173349	0.0435667		9	4.85884e+06	4.63822e+06	220621	0.0475659		1		3.97893e+06
		10	9.7943e+06	9.62095e+06	173349	0.0180179		10	1.18761e+07	1.16555e+07	220621	0.0189285		2.51293		3.82858e+06
		11	9.51925e+06	9.3459e+06	173349	0.0185481		11	1.07803e+07	1.05596e+07	220621	0.0208928		2.27666		4.10509e+06
		12	8.76066e+06	8.58731e+06	173349	0.0201866		12	1.01338e+07	9.91316e+06	220621	0.0222554		2.13728		4.01787e+06
		13	8.49073e+06	8.31739e+06	173349	0.0208418		13	1.31624e+07	1.29418e+07	220621	0.0170472		2.79025		2.98088e+06
		14	5.47575e+06	5.3024e+06	173349	0.0326926		14	1.15103e+07	1.12897e+07	220621	0.0195418		2.43405		2.17842e+06
		15	3.17096e+06	2.99761e+06	173349	0.0578291		15	8.91289e+06	8.69227e+06	220621	0.0253813		1.87405		1.59953e+06
		16	1.828e+06	1.65465e+06	173349	0.104765		16	6.28005e+06	6.05943e+06	220621	0.0364095		1.30641		1.26656e+06
																							rpsT
	BG	17	161076	-12273.2	173349			17	293355	72734.4	220621
		18	241427	68077.6	173349			18	304250	83629.1	220621												exp	strain	k	t1/2
		19	188188	14838.5	173349			19	278646	58024.8	220621												1901A	wt	0.265	2.61565
		20	158524	-14824.6	173349			20	243535	22913.6	220621													mts	0.133	5.21163
		21	163860	-9489.28	173349			21	218010	-2611.02	220621												1901B	wt	0.332	2.08779
		22	171678	-1671.44	173349			22	179906	-40714.8	220621													mts	0.133	5.21163
		23	182897	9548.34	173349			23	159629	-60991.7	220621												2201B	wt	0.267	2.59606
		24	143440	-29908.5	173349			24	166940	-53681.4	220621													mts	0.107	6.47801
		25	149052	-24297.4	173349			25	141318	-79303.1	220621
																							strain	ave	sd	sd%	fc	n
																							wt	2.43317	0.299263	12.2993	2.3154	3
																							mts	5.63376	0.731144	12.9779

## Sheet: trxA
			trxA						23S
exp			COUNTS	COUNTS-BG	BG	BG/COUNTS-BG				COUNTS	COUNTS-BG	BG	BG/COUNTS-BG		NORM 23S		NORM trxA
																				min	wt	mts
1901A	wt	17	324065	221184	102881	0.465137			17	1.35162e+06	1.28459e+06	67026.2	0.0521771		1		221184			1.5	221184	458001
		18	260434	157553	102881	0.652992			18	1.43374e+06	1.36671e+06	67026.2	0.049042		1.06393		148086			2.16667	148086	457814
		19	253736	150855	102881	0.681988			19	1.42865e+06	1.36163e+06	67026.2	0.049225		1.05997		142320			2.83333	142320	441441
		20	244196	141315	102881	0.728024			20	1.29461e+06	1.22758e+06	67026.2	0.0546002		0.955621		147878			3.5	147878	424792
		21	198401	95520.1	102881	1.07706			21	1.49006e+06	1.42304e+06	67026.2	0.0471008		1.10777		86227			4.5	86227	315307
		22	175624	72743.3	102881	1.4143			22	1.47293e+06	1.40591e+06	67026.2	0.0476748		1.09444		66466.3			7	66466.3	245883
		23	127915	25034.2	102881	4.10961			23	1.0777e+06	1.01068e+06	67026.2	0.0663182		0.786769		31819			10	31819	169109
		24	93497.9	-9383.04	102881	-10.9646			24	779140	712114	67026.2	0.0941229		0.554351		-16926.2			13.5		97519.8
															0
	mts	25	529098	426217	102881	0.241382			25	1.26247e+06	1.19544e+06	67026.2	0.0560681		0.930602		458001
		26	474832	371951	102881	0.276598			26	1.11069e+06	1.04367e+06	67026.2	0.0642219		0.81245		457814
		27	419355	316474	102881	0.325085			27	987964	920937	67026.2	0.0727804		0.716911		441441
		28	379001	276120	102881	0.372595			28	902025	834999	67026.2	0.080271		0.650012		424792
		29	323150	220269	102881	0.46707			29	964421	897394	67026.2	0.0746898		0.698584		315307
		30	241680	138800	102881	0.74122			30	792169	725142	67026.2	0.0924318		0.564493		245883
		31	166696	63814.9	102881	1.61218			31	551779	484752	67026.2	0.138269		0.37736		169109
		32	135688	32807	102881	3.13594			32	499180	432154	67026.2	0.155098		0.336414		97519.8
																				min	wt	mts
1901B	wt	33	370688	267807	102881	0.38416			33	1.26337e+06	1.19634e+06	67026.2	0.0560259		1		267807			1.5	267807	564679
		34	368638	265757	102881	0.387124			34	1.33843e+06	1.27141e+06	67026.2	0.0527181		1.06275		250067			2.16667	250067	832192
		35	308351	205470	102881	0.500711			35	1.18735e+06	1.12033e+06	67026.2	0.0598273		0.93646		219411			2.83333	219411	633789
		36	267301	164420	102881	0.625722			36	1.37822e+06	1.3112e+06	67026.2	0.0511184		1.096		150018			3.5	150018	390916
		37	318292	215411	102881	0.477603			37	1.4984e+06	1.43137e+06	67026.2	0.0468266		1.19645		180041			4.5	180041	391050
		38	246106	143225	102881	0.718315			38	1.45427e+06	1.38725e+06	67026.2	0.048316		1.15957		123516			7	123516	353147
		39	173434	70553.4	102881	1.4582			39	1.05164e+06	984617	67026.2	0.0680734		0.823022		85724.8			10	85724.8	262012
		40	122873	19992.5	102881	5.14599			40	921678	854652	67026.2	0.0784252		0.714387		27985.5			13.5	27985.5	260071
															0
	mts	41	498491	395610	102881	0.260057			41	905175	838149	67026.2	0.0799693		0.700592		564679
		42	684782	581901	102881	0.176802			42	903556	836530	67026.2	0.0801241		0.699239		832192
		43	620180	517299	102881	0.198881			43	1.04348e+06	976455	67026.2	0.0686424		0.8162		633789
		44	353868	250987	102881	0.409905			44	835138	768111	67026.2	0.087261		0.642049		390916
		45	370752	267871	102881	0.38407			45	886526	819500	67026.2	0.0817892		0.685004		391050
		46	273194	170313	102881	0.604071			46	643989	576962	67026.2	0.116171		0.482272		353147
		47	226531	123650	102881	0.832031			47	631612	564585	67026.2	0.118718		0.471926		262012
		48	212207	109326	102881	0.941049			48	569933	502907	67026.2	0.133278		0.42037		260071
	BG	49	76274.8	-26606.2	102881				49	69961.8	2935.6	67026.2
		50	69666.7	-33214.2	102881				50	62293.7	-4732.48	67026.2
		51	68622.5	-34258.5	102881				51	68882.7	1856.52	67026.2
		52	68913.3	-33967.7	102881				52	65836.3	-1189.88	67026.2
		53	66526.7	-36354.3	102881				53	68171.2	1144.96	67026.2
		54	68177	-34703.9	102881				54	68721.6	1695.38	67026.2
		55	68161	-34720	102881				55	65437.5	-1588.67	67026.2
		56	76221.1	-26659.9	102881				56	69464.8	2438.57	67026.2
		57	70379.6	-32501.4	102881				57	65875.3	-1150.9	67026.2
		58	184272	81390.6	102881				58	68638.3	1612.13	67026.2
		59	345780	242899	102881				59	64518.8	-2507.42	67026.2
		60	71577.2	-31303.8	102881				60	66512.4	-513.81	67026.2
			trxA							23S
exp			COUNTS	AREA	COUNTS-BG	BG	BG/COUNTS-BG			COUNTS	AREA	COUNTS-BG	BG	BG/COUNTS-BG		NORM 23S		NORM trxA
																				min	wt	mts
2101	wt	1	2.05313e+06	1337	1.87506e+06	178067	0.0949657		1	1.13796e+07	960	1.12892e+07	90422.3	0.00800965		1		1.87506e+06		1.5	1.87506e+06	3.69066e+06
		2	3.55252e+06	1337	3.37445e+06	178067	0.0527691		2	2.06745e+07	960	2.05841e+07	90422.3	0.00439283		1.82335		1.85069e+06		2.13333	1.85069e+06	3.96327e+06
		3	2.99399e+06	1337	2.81592e+06	178067	0.0632357		3	2.01116e+07	960	2.00212e+07	90422.3	0.00451633		1.77349		1.58779e+06		2.8333	1.58779e+06	3.44232e+06
		4	1.58651e+06	1337	1.40844e+06	178067	0.126428		4	1.29784e+07	960	1.28879e+07	90422.3	0.00701604		1.14162		1.23372e+06		3.5	1.23372e+06
		5	3.38777e+06	1337	3.20971e+06	178067	0.0554776		5	2.37176e+07	960	2.36271e+07	90422.3	0.00382705		2.0929		1.53361e+06		4.5	1.53361e+06	3.38273e+06
		6	1.69991e+06	1337	1.52185e+06	178067	0.117007		6	2.14004e+07	960	2.131e+07	90422.3	0.00424318		1.88765		806211		7	806211	2.33495e+06
		7	864202	1337	686135	178067	0.259521		7	1.71934e+07	960	1.7103e+07	90422.3	0.00528692		1.51499		452896		10	452896	1.99941e+06
		8	387789	1337	209722	178067	0.849062		8	1.0479e+07	960	1.03885e+07	90422.3	0.00870405		0.920221		227904		13.5	227904	1.27666e+06
	mts	9	722401	1337	544335	178067	0.327127		9	1.75546e+06	960	1.66503e+06	90422.3	0.0543065		0.14749		3.69066e+06
		10	2.79478e+06	1337	2.61671e+06	178067	0.0680498		10	7.54399e+06	960	7.45356e+06	90422.3	0.0121314		0.660241		3.96327e+06
		11	1.99562e+06	1337	1.81755e+06	178067	0.0979707		11	6.05112e+06	960	5.9607e+06	90422.3	0.0151697		0.528002		3.44232e+06
		12	1.15781e+06	1337	979740	178067	0.181749		12	5.76315e+06	960	5.67273e+06	90422.3	0.0159398		0.502493		1.94976e+06
		13	1.72658e+06	1337	1.54852e+06	178067	0.114992		13	5.25828e+06	960	5.16785e+06	90422.3	0.0174971		0.457771		3.38273e+06
		14	1.35527e+06	1337	1.1772e+06	178067	0.151263		14	5.78204e+06	960	5.69162e+06	90422.3	0.0158869		0.504166		2.33495e+06
		15	813178	1337	635112	178067	0.280371		15	3.67642e+06	960	3.58599e+06	90422.3	0.0252154		0.317649		1.99941e+06
		16	578366	1337	400300	178067	0.444834		16	3.63016e+06	960	3.53973e+06	90422.3	0.0255449		0.313552		1.27666e+06						trxA
	BG	33	276924	1337	98857	178067			33	127424	960	37001.9	90422.3											exp	strain	k	t1/2
		34	280493	1337	102426	178067			34	138826	960	48404.2	90422.3											1901A	wt	0.212	3.26956
		35	206160	1337	28092.8	178067			35	113688	960	23265.5	90422.3												mts	0.133	5.21163
		36	156497	1337	-21570	178067			36	106084	960	15661.9	90422.3											1901B	wt	0.17	4.07734
		37	152446	1337	-25620.8	178067			37	112637	960	22215.1	90422.3												mts	0.084	8.25175
		38	140637	1337	-37429.9	178067			38	111894	960	21472.1	90422.3											2101	wt	0.178	3.89409
		39	121982	1337	-56085.1	178067			39	88174.8	960	-2247.48	90422.3												mts	0.091	7.617
		40	212733	1337	34665.8	178067			40	112553	960	22130.4	90422.3
		41	223339	1337	45272.6	178067			41	120760	960	30338.2	90422.3											strain	ave	sd	sd%	fc	n
		42	178869	1337	802.04	178067			42	92409.8	960	1987.48	90422.3											wt	3.74699	0.423499	11.3024	1.40649	3
		43	139901	1337	-38165.7	178067			43	97805.7	960	7383.37	90422.3											mts	5.2701	1.6037	30.4301
		44	133679	1337	-44388.1	178067			44	98240.5	960	7818.21	90422.3
		45	128827	1337	-49240.2	178067			45	85993.9	960	-4428.33	90422.3
		46	126403	1337	-51664.2	178067			46	72236.8	960	-18185.5	90422.3
		47	195115	1337	17048	178067			47	49976.1	960	-40446.2	90422.3
		48	160223	1337	-17844.2	178067			48	71031.4	960	-19390.9	90422.3
		49	207986	1337	29919.5	178067			49	53263.1	960	-37159.2	90422.3
		50	159716	1337	-18351.1	178067			50	58900.1	960	-31522.2	90422.3
		51	183621	1337	5554.45	178067			51	66997.7	960	-23424.6	90422.3
		52	175788	1337	-2278.85	178067			52	65854.7	960	-24567.5	90422.3
		ave	178067						53	54115.9	960	-36306.3	90422.3
		sd	46095.4						ave	90422.3
		sd%	25.8866						sd	26641.3
									sd%	29.4632

## Sheet: rpsO
			rpsO								23S
			COUNTS	AREA	COUNTS-BG	BG	BG/COUNTS-BG				COUNTS	AREA	COUNTS-BG	BG	BG/COUNTS-BG		NORM 23S		NORM rpsO
																					min	wt	mts
2201A	wt	17	3.12696e+06	1400	2.98605e+06	140906	0.0471882			17	1.92778e+07	1122	1.9004e+07	273827	0.0144089		1		2.98605e+06		1.5
		18	4.94911e+06	1400	4.8082e+06	140906	0.0293054			18	2.91877e+07	1122	2.89139e+07	273827	0.00947042		1.52147		3.16024e+06		2.16667	3.16024e+06	9.3e+06
		19	4.82476e+06	1400	4.68385e+06	140906	0.0300834			19	2.73119e+07	1122	2.70381e+07	273827	0.0101274		1.42276		3.29208e+06		2.83333	3.29208e+06	9.01648e+06
		20	3.75386e+06	1400	3.61295e+06	140906	0.0390003			20	2.47039e+07	1122	2.443e+07	273827	0.0112086		1.28552		2.81049e+06		3.5	2.81049e+06	1.07879e+07
		21	3.1923e+06	1400	3.0514e+06	140906	0.0461776			21	2.91814e+07	1122	2.89076e+07	273827	0.00947249		1.52113		2.006e+06		4.5	2.006e+06	6.18278e+06
		22	1.62574e+06	1400	1.48483e+06	140906	0.094897			22	2.41384e+07	1122	2.38646e+07	273827	0.0114742		1.25577		1.18241e+06		7	1.18241e+06	6.18533e+06
		23	918949	1400	778042	140906	0.181104			23	1.68773e+07	1122	1.66035e+07	273827	0.0164921		0.873685		890530		10	890530	3.87584e+06
		24	511653	1400	370747	140906	0.380061			24	1.0386e+07	1122	1.01121e+07	273827	0.027079		0.532107		696753		13.5		2.26464e+06
2201A	mts	25	2.43311e+06	1400	2.29221e+06	140906	0.0614719			25	5.25684e+06	1122	4.98301e+06	273827	0.0549521		0.262209		8.74192e+06
		26	8.29355e+06	1400	8.15265e+06	140906	0.0172835			26	1.69333e+07	1122	1.66594e+07	273827	0.0164368		0.876629		9.3e+06
		27	7.1083e+06	1400	6.9674e+06	140906	0.0202237			27	1.4959e+07	1122	1.46851e+07	273827	0.0186465		0.77274		9.01648e+06
		28	6.93801e+06	1400	6.79711e+06	140906	0.0207303			28	1.22476e+07	1122	1.19738e+07	273827	0.0228689		0.630067		1.07879e+07
		29	7.55719e+06	1400	7.41628e+06	140906	0.0189996			29	2.30692e+07	1122	2.27954e+07	273827	0.0120124		1.19951		6.18278e+06
		30	4.74502e+06	1400	4.60411e+06	140906	0.0306045			30	1.44196e+07	1122	1.41458e+07	273827	0.0193575		0.74436		6.18533e+06
		31	2.71781e+06	1400	2.5769e+06	140906	0.0546805			31	1.29088e+07	1122	1.2635e+07	273827	0.0216721		0.664862		3.87584e+06
		32	1.35122e+06	1400	1.21031e+06	140906	0.116421			32	1.04303e+07	1122	1.01565e+07	273827	0.0269608		0.53444		2.26464e+06
																					min	wt	mts
2201B	wt	33	3.77941e+06	1400	3.6385e+06	140906	0.0387264			33	1.85021e+07	1122	1.82283e+07	273827	0.0150221		1		3.6385e+06		1.5	3.6385e+06
		34	5.30361e+06	1400	5.16271e+06	140906	0.0272931			34	2.73516e+07	1122	2.70778e+07	273827	0.0101126		1.48548		3.47544e+06		2.16667	3.47544e+06	7.99912e+06
		35	4.42679e+06	1400	4.28588e+06	140906	0.0328768			35	2.72684e+07	1122	2.69945e+07	273827	0.0101438		1.48092		2.89407e+06		2.83333	2.89407e+06	8.96173e+06
		36	3.50894e+06	1400	3.36804e+06	140906	0.0418363			36	2.72911e+07	1122	2.70173e+07	273827	0.0101353		1.48217		2.27238e+06		3.5	2.27238e+06	8.8556e+06
		37	2.9118e+06	1400	2.77089e+06	140906	0.0508523			37	2.88274e+07	1122	2.85536e+07	273827	0.00958994		1.56645		1.7689e+06		4.5	1.7689e+06	7.24078e+06
		38	1.42175e+06	1400	1.28085e+06	140906	0.11001			38	2.62687e+07	1122	2.59948e+07	273827	0.0105339		1.42607		898163		7	898163	5.40683e+06
		39	763928	1400	623022	140906	0.226166			39	1.82043e+07	1122	1.79305e+07	273827	0.0152716		0.983663		633369		10	633369	4.14523e+06
		40	422775	1400	281869	140906	0.4999			40	1.30382e+07	1122	1.27644e+07	273827	0.0214524		0.700253		402524		13.5		2.91515e+06
2201B	mts	41	2.43753e+06	1400	2.29662e+06	140906	0.0613538			41	5.30203e+06	1122	5.0282e+06	273827	0.0544582		0.275847		8.32571e+06
		42	6.08631e+06	1400	5.9454e+06	140906	0.0237			42	1.38221e+07	1122	1.35483e+07	273827	0.0202112		0.743257		7.99912e+06
		43	6.11065e+06	1400	5.96974e+06	140906	0.0236034			43	1.24163e+07	1122	1.21425e+07	273827	0.0225511		0.666137		8.96173e+06
		44	5.63278e+06	1400	5.49187e+06	140906	0.0256572			44	1.15782e+07	1122	1.13044e+07	273827	0.024223		0.620159		8.8556e+06
		45	5.91717e+06	1400	5.77627e+06	140906	0.024394			45	1.48153e+07	1122	1.45414e+07	273827	0.0188308		0.797741		7.24078e+06
		46	3.66145e+06	1400	3.52055e+06	140906	0.040024			46	1.21428e+07	1122	1.1869e+07	273827	0.0230709		0.65113		5.40683e+06
		47	2.21521e+06	1400	2.0743e+06	140906	0.0679295			47	9.39537e+06	1122	9.12154e+06	273827	0.0300198		0.500407		4.14523e+06
		48	1.25721e+06	1400	1.1163e+06	140906	0.126226			48	7.25397e+06	1122	6.98015e+06	273827	0.0392294		0.38293		2.91515e+06						rpsO
	BG	49	51285.4	1400	-89620.8	140906				49	379944	1122	106117	273827											exp	strain	k	t1/2
		50	73719.4	1400	-67186.9	140906				50	418987	1122	145160	273827											2201A	wt	0.181	3.82954
		51	95955.5	1400	-44950.8	140906				51	352774	1122	78947	273827												mts	0.127	5.45785
		52	130710	1400	-10196.4	140906				52	345854	1122	72026.9	273827											2201B	wt	0.222	3.12228
		53	153469	1400	12562.5	140906				53	370785	1122	96957.9	273827												mts	0.1	6.93147
		54	150790	1400	9883.52	140906				54	315847	1122	42019.5	273827
		55	130520	1400	-10386	140906				55	304441	1122	30614.3	273827											strain	ave	sd	sd%	fc	n
		56	141075	1400	169.09	140906				56	287541	1122	13713.9	273827											wt	3.47591	0.500107	14.3878	1.78217	2
		57	142542	1400	1635.94	140906				57	325842	1122	52014.8	273827											mts	6.19466	1.04201	16.821
		58	144850	1400	3944.19	140906				58	326809	1122	52981.9	273827
		59	135178	1400	-5728.41	140906				59	302884	1122	29056.7	273827
		60	74256.8	1400	-66649.5	140906				60	375879	1122	102052	273827
		61	104135	1400	-36771.4	140906				61	364939	1122	91111.5	273827
		62	127765	1400	-13141.4	140906				62	309403	1122	35575.7	273827
		63	153417	1400	12510.7	140906				63	291810	1122	17983.2	273827
		64	154975	1400	14069	140906				64	272441	1122	-1385.6	273827
		65	156239	1400	15332.7	140906				65	264461	1122	-9365.73	273827
		66	134135	1400	-6771.61	140906				66	239523	1122	-34303.7	273827
		67	143621	1400	2714.83	140906				67	259215	1122	-14612.4	273827
		68	153818	1400	12911.4	140906				68	310405	1122	36577.5	273827
		69	161024	1400	20117.6	140906				69	265791	1122	-8036.29	273827
		70	142505	1400	1599.12	140906				70	214661	1122	-59166	273827
		71	93881.5	1400	-47024.8	140906				71	166011	1122	-107816	273827
		72	134336	1400	-6569.84	140906				72	190051	1122	-83775.7	273827
		73	170861	1400	29955	140906				73	200668	1122	-73158.8	273827
		74	174253	1400	33346.3	140906				74	208953	1122	-64873.8	273827
		75	182152	1400	41245.5	140906				75	214054	1122	-59772.6	273827
		76	192115	1400	51209	140906				76	220525	1122	-53302.1	273827
		77	190995	1400	50088.7	140906				77	203869	1122	-69958.1	273827
		78	172923	1400	32017	140906				78	181721	1122	-92106.1	273827
		79	173294	1400	32388.1	140906				79	195648	1122	-78179.2	273827
		80	162766	1400	21859.2	140906				80	185774	1122	-88053.2	273827
		81	146345	1400	5438.24	140906				81	168783	1122	-105044	273827
		ave	140906							ave	273827
		sd	33516							sd	71147.7
		sd%	23.786							sd%	25.9827

## Sheet: summary
	microarray
		td_bWT	td_bMTS	ratioTD_bMTSsurbWT	pval.adj_bMTSModG
	rplU	1.90715	4.84056	2.53811	0.0229412
	rpmB	2.05147	4.00927	1.95434	0.0221869
	rpsT	1.88615	3.05102	1.61759	0.123588
	trxA	1.81521	2.54242	1.40063	0.15459
	rpsO	2.07783	2.49921	1.20279	0.374665
	slot blot
	rplU
								trxA
	exp	strain	k	t1/2
	2101	wt	0.354	1.95804				exp	strain	k	t1/2				exp = experiment (biological replicate)
		mts	0.116	5.97541				1901A	wt	0.212	3.26956				strain = wt or mts
	2201A	wt	0.29	2.39016					mts	0.133	5.21163				k = - rate constant (min.-1)
		mts	0.118	5.87413				1901B	wt	0.17	4.07734				t1/2 = half-life (min.)
	2201A	wt	0.27	2.56721					mts	0.084	8.25175
		mts	0.078	8.8865				2101	wt	0.178	3.89409
	2201B	wt	0.255	2.71822					mts	0.091	7.617
		mts	0.078	8.8865
								strain	ave	sd	sd%	fc	n		ave = average half-life
	strain	ave	sd	sd%	fc	n		wt	3.74699	0.423499	11.3024	1.87532	3		sd = standard deviation
	wt	2.40841	0.328819	13.653	3.07491	3		mts	7.0268	1.6037	22.8226				sd% = percent standard deviation
	mts	7.40564	1.71046	23.0967											fc = fold change
															n = number of biological replicates
	rpmB							rpsO
	exp	strain	k	t1/2				exp	strain	k	t1/2
	1901A	wt	0.154	4.50096				2201A	wt	0.181	3.82954
		mts	0.076	9.12036					mts	0.127	5.45785
	1901B	wt	0.219	3.16506				2201B	wt	0.222	3.12228
		mts	0.092	7.53421					mts	0.1	6.93147
	2101	wt	0.19	3.64814
		mts	0.093	7.4532				strain	ave	sd	sd%	fc	n
	2201A	wt	0.161	4.30526				wt	3.47591	0.500107	14.3878	1.78217	2
		mts	0.069	10.0456				mts	6.19466	1.04201	16.821
	2201B	wt	0.148	4.68343
		mts	0.071	9.76264
	strain	ave	sd	sd%	fc	n
	wt	4.06057	0.635178	15.6426	2.16305	5
	mts	8.7832	1.22429	13.939
	rpsT
	exp	strain	k	t1/2
	1901A	wt	0.265	2.61565
		mts	0.133	5.21163
	1901B	wt	0.332	2.08779
		mts	0.133	5.21163
	2201B	wt	0.267	2.59606
		mts	0.107	6.47801
	strain	ave	sd	sd%	fc	n
	wt	2.43317	0.299263	12.2993	2.3154	3
	mts	5.63376	0.731144	12.9779
									strain	t1/2	p-value					mRNA	strain	t1/2	fc	p-value
								rplU	wt	1.90715
									mts	4.84056	0.0229412					rplU	wt	1.90715
								rpmB	wt	2.05147							ΔMTS	4.84056	2.53	0.022
									mts	4.00927	0.0221869					rpmB	wt	2.05147
								rpsT	wt	1.88615							ΔMTS	4.00927	1.95	0.022
									mts	3.05102	0.123588					rpsT	wt	1.88615
								trxA	wt	1.81521							ΔMTS	3.05102	1.61	0.123
									mts	2.54242	0.15459					trxA	wt	1.81521
								rpsO	wt	2.07783							ΔMTS	2.54242	1.40	0.154
									mts	2.49921	0.374665					rpsO	wt	2.07783
																	ΔMTS	2.49921	1.20	0.374
									strain	t1/2	sd					mRNA	strain	t1/2	sd	sd/2	fc
								rplU	wt	2.41	0.328819
									mts	7.41	1.71046					rplU	wt	2.41	0.328819	0.16441
								rpmB	wt	4.06	0.635178						ΔMTS	7.41	1.71046	0.855229	3.07
									mts	8.78	1.22429					rpmB	wt	4.06	0.635178	0.317589
								rpsT	wt	2.43	0.299263						ΔMTS	8.78	1.22429	0.612145	2.16
									mts	5.63	0.731144					rpsT	wt	2.43	0.299263	0.149631
								trxA	wt	3.75	0.423499						ΔMTS	5.63	0.731144	0.365572	2.32
									mts	7.03	1.6037					trxA	wt	3.75	0.423499	0.21175
								rpsO	wt	3.48	0.500107						ΔMTS	7.03	1.6037	0.801848	1.88
									mts	6.19	1.04201					rpsO	wt	3.48	0.500107	0.250053
																	ΔMTS	6.19	1.04201	0.521003	1.78
