# Supplementary material for: Detachment of the RNA degradosome from the inner membrane of Escherichia coli results in a global slowdown of mRNA degradation, proteolysis of RNase E and increased turnover of ribosome‐free transcripts
Source: Mol Microbiol. 2019 Apr 6;111(6):1715–31. doi: 10.1111/mmi.14248 (PMC6850036; doi:10.1111/mmi.14248)
Supplement: Supplementary file 3 [file MMI-111-1715-s003.xlsx]

## Sheet: table
Table: GOterms enriched (p-value< 0.05) in the group of 246 mRNAs stabilized in bMTS versus bWT
GO.ID	Term	p-value
GO:0006869	lipid transport	7.6e-07
GO:0051205	protein insertion into membrane	3.9e-05
GO:0015992	proton transport	4.9e-05
GO:0006412	translation	0.00031
GO:0043165	Gram-negative-bacterium-type cell outer membrane assembly	0.00213
GO:0006352	DNA-dependent transcription, initiation	0.00319
GO:0006972	hyperosmotic response	0.00393
GO:0051607	defense response to virus	0.00657
GO:0034605	cellular response to heat	0.01072
GO:0006835	dicarboxylic acid transport	0.0142
GO:0048870	cell motility	0.01547
GO:0006401	RNA catabolic process	0.03035
GO:0033499	galactose catabolic process via UDP-galactose	0.03292
GO:0009266	response to temperature stimulus	0.03473
GO:0006650	glycerophospholipid metabolic process	0.04742
GO:0005977	glycogen metabolic process	0.04742
GO:0044247	cellular polysaccharide catabolic process	0.04742
GO:0009251	glucan catabolic process	0.04742
GO:0006935	chemotaxis	0.04812
GO:0000917	barrier septum assembly	0.04974
