# Supplementary material for: Detachment of the RNA degradosome from the inner membrane of Escherichia coli results in a global slowdown of mRNA degradation, proteolysis of RNase E and increased turnover of ribosome‐free transcripts
Source: Mol Microbiol. 2019 Apr 6;111(6):1715–31. doi: 10.1111/mmi.14248 (PMC6850036; doi:10.1111/mmi.14248)
Supplement: Supplementary file 4 [file MMI-111-1715-s004.xlsx]

## Sheet: Feuil1
Table . mRNA concentrations and mRNA half-lives of the 246 mRNAs stabilized in bMTS versus bWT.
mRNA concentrations are expressed in arbitrary units mgDCW-1 and mRNA half-lives are expressed in minutes.
		mRNA concentration				mRNA Half-life
b-number	GeneSym	bWT	bMTS	FC bMTS/bWT	p-value	bWT	bMTS	ratio bMTS/bWT	p-value	Gene function
b0016	insL	8106.51	8483.24	1.04647	0.351269	1.45667	2.26135	1.55241	0.0850558	IS186 transposase
b0022	insA_1	7672.62	10805	1.40096	0.00542263	1.65343	2.67493	1.61781	0.0743083	IS1 repressor TnpA
b0051	rsmA	12364.1	12041.7	0.973625	0.506459	1.25835	1.90116	1.51084	0.0915334	16S rRNA dimethyladenosine transferase, SAM-dependent
b0078	ilvH	8768.76	7135.49	0.813829	3.57431e-05	1.38447	2.2863	1.65139	0.0905924	acetolactate synthase III, thiamin-dependent, small subunit
b0111	ampE	3570.93	5744.13	1.60844	3.13883e-07	2.05793	3.40672	1.65541	0.0737504	predicted inner membrane protein
b0112	aroP	33257.1	53125.8	1.59597	8.81287e-07	1.69706	6.02488	3.55019	0.0023205	aromatic amino acid transporter
b0145	dksA	11916.1	22576.2	1.89793	1.61904e-06	3.24741	9.78146	3.01208	0.0222379	DNA-binding transcriptional regulator of rRNA transcription, DnaK suppressor protein
b0169	rpsB	65368	52127.3	0.797118	2.21218e-07	2.84206	9.17298	3.22758	0.00638578	30S ribosomal subunit protein S2
b0177	bamA	19902.5	30121.9	1.51539	1.976e-06	1.45853	2.5775	1.76719	0.0833505	outer membrane protein assembly factor, forms pores
b0198	metI	31137.1	32704	1.0498	0.263104	1.00867	1.72615	1.71131	0.019848	DL-methionine transporter subunit
b0242	proB	18315.3	17229	0.940938	0.38303	1.09008	1.93434	1.77449	0.0793255	gamma-glutamate kinase
b0265	insA_2	7370.02	11302	1.52825	0.000345798	1.62709	2.66279	1.63653	0.0793255	IS1 repressor TnpA
b0366	tauB	1272.75	610.322	0.476351	1.63094e-05	3.46141	6.10213	1.7629	0.0605919	taurine transporter subunit
b0407	yajC	15361.8	24827.7	1.6168	3.85679e-09	1.4965	2.83037	1.89133	0.021209	SecYEG protein translocase auxillary subunit
b0414	ribD	10511.5	9588.67	0.912301	0.0202102	1.34962	2.42733	1.79854	0.0995503	fused diaminohydroxyphosphoribosylaminopyrimidine deaminase and 5-amino-6-(5-phosphoribosylamino) uracil reductase
b0432	cyoA	61466.6	56399.8	0.917542	0.81329	1.7805	3.38139	1.89913	0.0764172	cytochrome o ubiquinol oxidase subunit II
b0436	tig	20446	32552.1	1.59291	1.46005e-06	1.82292	2.82899	1.5519	0.0783173	peptidyl-prolyl cis/trans isomerase (trigger factor)
b0463	acrA	16709.5	25812.8	1.54485	9.52952e-08	1.87284	3.28798	1.75561	0.0572915	multidrug efflux system
b0506	allR	6053.99	9217.84	1.52208	1.48133e-05	1.84187	2.89086	1.56953	0.0953439	DNA-binding transcriptional repressor for all (allantoin) and gcl (glyoxylate) operons
b0553	nmpC	49576.1	34392.4	0.692324	6.03033e-05	1.04315	1.59655	1.53051	0.0295638	pseudo
b0577	mscM	2370.21	5552.03	2.33788	4.13048e-11	2.52783	4.9889	1.97359	0.0667503	mechanosensitive channel protein, miniconductance
b0639	nadD	5221.34	2633.89	0.504429	1.08828e-09	1.63805	2.90495	1.77341	0.0749961	nicotinic acid mononucleotide adenylyltransferase, NAD(P)-dependent
b0640	holA	4476.83	2353.36	0.525699	2.3742e-09	1.81987	3.68173	2.02307	0.0593529	DNA polymerase III, delta subunit
b0641	lptE	11112.3	11703.7	1.05247	0.0634497	1.43384	2.25991	1.57613	0.0872795	LPS assembly OM complex LptDE, lipoprotein component
b0658	ybeX	12410.7	14155.6	1.1394	0.0131494	1.43284	2.50983	1.75165	0.0327723	predicteed ion transport
b0659	ybeY	10682.2	7813.21	0.731279	0.000283158	1.40532	2.52117	1.79401	0.0394742	metal-binding heat shock protein required for rRNA maturation
b0660	ybeZ	9951	7332.57	0.73685	0.00126316	1.5211	2.64078	1.73609	0.0769023	predicted protein with nucleoside triphosphate hydrolase domain
b0676	nagC	4678.09	2342.88	0.500302	2.27082e-11	1.67016	3.54761	2.12411	0.0672803	DNA-binding transcriptional dual regulator, repressor of N-acetylglucosamine
b0679	nagE	6132.61	14523.7	2.36897	1.00857e-10	3.36858	7.64185	2.26857	0.0537321	fused N-acetyl glucosamine specific PTS enzyme: IIC, IIB , and IIA components
b0687	seqA	6961.23	3916.19	0.562604	1.6346e-11	1.53796	2.80779	1.82566	0.0593529	regulatory protein for replication initiation
b0721	sdhC	59902.6	45727.2	0.763251	0.66236	1.00982	1.65954	1.6434	0.0431997	succinate dehydrogenase, membrane subunit, binds cytochrome b556
b0722	sdhD	57487.5	47697.9	0.829883	0.720275	1.03205	1.69034	1.63784	0.0327723	succinate dehydrogenase, membrane subunit, binds cytochrome b556
b0742	ybgF	25474.1	19074	0.748829	7.50332e-06	2.77547	6.80422	2.45156	0.0850558	periplasmic TolA-binding protein
b0756	galM	21579.7	29203.3	1.35228	1.05443e-07	1.41092	5.48218	3.88554	1.95e-07	galactose-1-epimerase (mutarotase)
b0757	galK	10436.3	9081.62	0.870269	8.88809e-05	1.71748	2.97298	1.73101	0.0340608	galactokinase
b0829	gsiA	5216.23	3161.95	0.606269	4.31988e-07	1.53305	2.86585	1.86938	0.0839522	glutathione transporter ATP-binding protein, ABC superfamily
b0861	artM	11253.1	18060.6	1.60774	0.00554223	1.30594	1.95217	1.49483	0.0793255	arginine transporter subunit
b0862	artQ	25029.2	34275.1	1.36924	0.0176916	1.10631	1.88622	1.70496	0.0144937	arginine transporter subunit
b0863	artI	15699.6	24416.7	1.55524	0.000433881	1.40961	2.01852	1.43197	0.0381979	arginine transporter subunit
b0864	artP	14304.4	16740.2	1.17029	0.0978795	1.25519	1.977	1.57506	0.0431997	arginine transporter subunit
b0874	ybjE	6859.24	9885.17	1.44146	0.00117259	1.50263	2.49005	1.65713	0.0615267	predicted transporter
b0955	ycbZ	4469.08	2478.76	0.554646	1.01222e-10	1.70802	3.42291	2.00402	0.0737504	predicted peptidase
b1015	putP	7534.19	13880.5	1.84138	5.42227e-05	2.15042	4.4303	2.0602	0.0229412	proline:sodium symporter
b1045	ymdB	6840.26	5400.2	0.791188	0.0262222	1.5046	2.6459	1.75854	0.0975209	RNase III inhibitor during cold shock, UPF0189 family
b1066	rimJ	10741.3	7313.9	0.680722	1.15961e-07	1.38044	2.31188	1.67475	0.0755657	ribosomal-protein-S5-alanine N-acetyltransferase
b1067	yceH	9097.78	9506.78	1.04455	0.57148	1.41052	2.1003	1.48903	0.0872725	conserved protein, UPF0502 family
b1070	flgN	29642.3	19447.9	0.652774	3.75406e-05	1.04971	2.063	1.96531	0.0475848	export chaperone for FlgK and FlgL
b1071	flgM	27304.7	18606.6	0.678585	6.89982e-06	1.07456	2.04837	1.90624	0.0490983	anti-sigma factor for FliA (sigma 28)
b1072	flgA	28529.8	24426.3	0.853899	0.0233303	1.09553	2.01901	1.84295	0.0764359	assembly protein for flagellar basal-body periplasmic P ring
b1084	rne	8288.74	16037.7	1.93237	1.30394e-09	1.43286	2.14596	1.49768	0.0960734	fused ribonucleaseE: endoribonuclease/RNA-binding protein/RNA degradosome binding protein
b1088	yceD	39091.6	49025.9	1.25291	0.0338268	3.28566	8.99617	2.73801	0.0104231	conserved protein, DUF177 family
b1089	rpmF	16562.5	23237.4	1.40388	0.00017532	2.57904	5.5651	2.15782	0.0032285	50S ribosomal subunit protein L32
b1093	fabG	14751	29194.9	1.984	3.85679e-09	2.54852	4.95607	1.94469	0.0743083	3-oxoacyl-[acyl-carrier-protein] reductase
b1132	hflD	12980.5	11487	0.884852	0.0764911	1.30361	2.33676	1.79253	0.0709809	predicted lysogenization regulator
b1175	minD	15092.3	12265.4	0.812351	0.00149048	1.21129	2.04752	1.69037	0.0347279	membrane ATPase of the MinC-MinD-MinE system
b1176	minC	15163.6	6397.6	0.422533	1.28961e-08	1.17168	2.6683	2.27734	0.0605919	cell division inhibitor
b1186	nhaB	10337.1	16993.6	1.64396	5.52087e-10	1.29207	2.38947	1.84933	0.0640697	sodium:proton antiporter
b1188	ycgB	1419.45	449.516	0.309838	0.000304663	3.94492	8.52595	2.16125	0.0872795	conserved protein
b1234	rssA	9948.63	5090.36	0.512259	2.8526e-11	1.46506	2.77271	1.89255	0.0902948	conserved protein, patatin-like family
b1254	yciB	5676.31	14091.8	2.48185	8.52814e-12	1.58709	5.11943	3.22567	0.000464844	predicted inner membrane protein
b1267	yciO	4493.28	5021.11	1.11751	0.0843288	1.77475	2.86497	1.6143	0.0558535	predicted RNA binding protein
b1272	sohB	12014.5	14717.8	1.22342	0.00225897	2.07859	4.5	2.16492	0.0130019	predicted inner membrane peptidase
b1285	gmr	666.631	283.991	0.427297	3.77612e-08	4.24352	8.94501	2.10792	0.0605919	cyclic-di-GMP phosphodiesterase
b1287	yciW	12191.8	8235.56	0.676187	0.000390397	1.26634	2.306	1.821	0.0991155	predicted oxidoreductase
b1435	ydcP	7094.61	4248.83	0.598737	2.56763e-07	1.55221	3.03234	1.95356	0.0853193	predicted peptidase
b1578	insD	9417.14	8807.3	0.935356	0.0924945	1.57491	2.99319	1.90054	0.0564629	pseudo
b1584	speG	9460.05	9511.53	1.01228	0.906342	1.38889	2.11758	1.52465	0.076243	spermidine N1-acetyltransferase
b1602	pntB	47870.4	50814	1.06206	0.16735	3.6195	8.49243	2.3463	0.0872795	pyridine nucleotide transhydrogenase, beta subunit
b1603	pntA	77520.9	67548.8	0.871278	0.000100918	3.35739	8.60495	2.56299	0.0222379	pyridine nucleotide transhydrogenase, alpha subunit
b1641	slyB	24695.2	27608.3	1.11802	0.0439699	2.18768	3.4632	1.58305	0.0463907	outer membrane lipoprotein
b1664	ydhQ	11078.1	12989.7	1.17363	0.000305371	2.00351	4.05483	2.02387	0.0229412	conserved protein
b1668	ydhS	755.47	274.246	0.358218	1.0495e-06	3.72432	9.40982	2.52659	0.0919271	conserved protein with FAD/NAD(P)-binding domain
b1688	ydiK	7306.65	16738.5	2.28618	7.37258e-08	1.56068	2.97264	1.90471	0.0229412	inner membrane protein, UPF0118 family
b1710	btuE	6619.43	3844.21	0.581027	3.56794e-07	1.73696	2.9614	1.70494	0.0755657	glutathione peroxidase
b1718	infC	41558.3	48632.9	1.16885	0.00074936	2.34263	6.66845	2.84657	0.00109841	protein chain initiation factor IF-3
b1729	ydjN	29142.3	44556.4	1.52869	3.95745e-06	1.15027	2.1692	1.88581	0.0178902	predicted transporter
b1760	ynjH	6337.52	2730.19	0.429025	1.21172e-06	1.77294	3.72175	2.09919	0.0183081	conserved protein, DUF1496 family
b1763	topB	5559.37	4538.57	0.816324	3.19151e-05	1.51125	2.47807	1.63975	0.0896257	DNA topoisomerase III
b1764	selD	14146.6	14266.3	1.00843	0.852718	1.36873	1.9226	1.40465	0.0764359	selenophosphate synthase
b1765	ydjA	21188	21114.1	0.996436	0.947869	1.29452	1.81949	1.40553	0.0515029	predicted oxidoreductase
b1816	yoaE	3138.39	8179.82	2.60565	2.57068e-11	2.11868	3.79226	1.78992	0.0839522	fused predicted membrane protein/conserved protein
b1829	htpX	19746.5	35768.7	1.81044	2.87201e-09	1.3339	3.92467	2.94226	5.12e-05	predicted endopeptidase
b1831	proQ	25401.2	26948.3	1.06117	0.0666586	1.13294	2.40932	2.1266	0.00186303	regulator of ProP expression, post-translational
b1886	tar	66864.3	47801	0.714924	0.00223972	1.01017	1.87156	1.85272	0.00416427	methyl-accepting chemotaxis protein II
b1889	motB	28608.9	32053.2	1.12022	0.072799	1.24149	2.72678	2.19637	0.00746568	protein that enables flagellar motor rotation
b1890	motA	34997.6	43665.3	1.24785	0.0178936	1.04891	2.11102	2.01259	0.0453852	proton conductor component of flagella motor
b1891	flhC	19743	11379.4	0.572569	5.66715e-05	1.12156	1.96886	1.75546	0.0475848	DNA-binding transcriptional dual regulator with FlhD
b1892	flhD	17724.5	12628.9	0.710277	0.000286694	1.11298	1.89475	1.70242	0.0615054	DNA-binding transcriptional dual regulator with FlhC
b1913	uvrC	2741.03	1376.8	0.50263	9.83085e-08	2.00336	4.43433	2.21345	0.0593529	excinuclease UvrABC, endonuclease subunit
b1920	fliY	41986	33353.2	0.792676	7.16652e-05	2.64854	5.3085	2.00431	0.0264756	cystine transporter subunit
b1921	fliZ	49901.1	40144.5	0.804719	6.43692e-05	2.12384	5.20116	2.44894	0.00186995	RpoS antagonist
b1922	fliA	20854.1	24169.6	1.15841	0.0013334	1.46377	3.32252	2.26985	0.0229412	RNA polymerase, sigma 28 (sigma F) factor
b1924	fliD	77522	36723.5	0.473573	4.88408e-12	1.13772	1.96995	1.73148	0.0432474	flagellar filament capping protein
b1925	fliS	51206.2	26070.1	0.508457	3.76131e-08	1.11474	1.96649	1.76408	0.0178902	flagellar protein potentiates polymerization
b1926	fliT	23011.7	10813.2	0.469445	2.38064e-07	1.10521	2.30379	2.08449	0.0162786	predicted chaperone
b1929	yedE	7716.45	15277.9	1.98019	0.000178845	3.04177	6.77511	2.22736	0.0872795	predicted inner membrane protein
b1940	fliH	20448.4	15644.7	0.764463	0.000566342	1.02614	1.81391	1.7677	0.0565164	negative regulator of FliI ATPase activity
b2014	yeeF	16240.2	28323.8	1.74327	0.00707568	1.70409	5.03085	2.95221	0.0130019	predicted amino-acid transporter
b2063	yegH	4628.71	11294.4	2.44229	3.26528e-10	1.80512	5.96367	3.30375	0.0036963	inner membrane protein
b2125	yehT	2332.76	897.226	0.384109	2.84243e-07	2.21771	5.38911	2.43003	0.0605919	predicted response regulator in two-component system withYehU
b2149	mglA	3283.4	801.795	0.243934	0.011124	2.60095	4.80397	1.84701	0.0839522	fused methyl-galactoside transporter subunits of ABC superfamily: ATP-binding components
b2217	rcsB	32694.4	32025.7	0.977973	0.593283	1.64535	3.91339	2.37846	0.000800587	DNA-binding response regulator in two-component regulatory system with RcsC and YojN
b2287	nuoB	30671.8	36609.7	1.19363	0.00314624	1.57193	2.48963	1.5838	0.0572915	NADH:ubiquinone oxidoreductase, chain B
b2288	nuoA	26617.5	33580.2	1.26163	0.000158753	1.49988	2.43427	1.62297	0.0229412	NADH:ubiquinone oxidoreductase, membrane subunit A
b2289	lrhA	6775.62	8078.52	1.19118	0.000123367	1.68677	3.04166	1.80324	0.0463907	DNA-binding transcriptional repressor of flagellar, motility and chemotaxis genes
b2308	hisQ	12200.4	16636.1	1.36253	0.314492	1.24089	1.79084	1.4432	0.0975209	histidine/lysine/arginine/ornithine transporter permease subunit
b2316	accD	19640.5	19344.8	0.984457	0.741746	1.63039	3.09445	1.89799	0.0130019	acetyl-CoA carboxylase, beta (carboxyltransferase) subunit
b2323	fabB	29314.9	31532.6	1.07446	0.231761	1.13239	1.73415	1.53141	0.0793255	3-oxoacyl-[acyl-carrier-protein] synthase I
b2346	mlaA	7409.65	12110.5	1.61231	3.73961e-05	1.65402	2.5334	1.53166	0.0975209	ABC transporter maintaining OM lipid asymmetry, OM lipoprotein component
b2417	crr	29394.6	36176.5	1.22818	0.00549468	3.08105	6.10958	1.98295	0.0572915	glucose-specific enzyme IIA component of PTS
b2426	ucpA	4766.77	7185.51	1.50747	3.70446e-06	1.84697	2.9205	1.58123	0.0839522	predicted short-chain oxidoreductase
b2474	tmcA	2295.45	1036.52	0.451545	7.71328e-12	2.24937	4.57167	2.03242	0.0593529	Elongator methionine tRNA (ac4C34) acetyltransferase
b2477	bamC	15805.4	17966.9	1.13808	0.00230113	1.41071	2.55208	1.80907	0.0515029	lipoprotein required for OM biogenesis, in BamABCD complex
b2478	dapA	46861.6	36872.3	0.786408	4.59641e-07	1.27524	2.30538	1.8078	0.0431997	dihydrodipicolinate synthase
b2479	gcvR	17621.3	10753.7	0.609781	9.31537e-10	1.42279	2.51395	1.76691	0.0995503	DNA-binding transcriptional repressor, regulatory protein accessory to GcvA
b2513	yfgM	12673.7	15159.4	1.19603	0.000445269	1.43061	2.33745	1.63388	0.0839522	conserved protein, UPF0070 family
b2565	recO	1601.14	1036.45	0.647108	3.67681e-07	2.46887	4.49575	1.82098	0.0672803	gap repair protein
b2570	rseC	3405.48	2308.13	0.678181	4.0989e-07	1.91913	3.62239	1.88752	0.0793255	RseC protein involved in reduction of the SoxR iron-sulfur cluster
b2572	rseA	11986.1	17224.6	1.4294	6.619e-05	1.40207	2.96358	2.11371	0.0116749	anti-sigma factor
b2573	rpoE	11224.6	13325.6	1.17521	0.195808	1.39088	3.12924	2.24983	0.0178902	RNA polymerase, sigma 24 (sigma E) factor
b2585	pssA	9957.54	10135.2	1.01965	0.767072	1.54399	2.35605	1.52595	0.0737504	phosphatidylserine synthase (CDP-diacylglycerol-serine O-phosphatidyltransferase)
b2595	bamD	21237.8	29076.2	1.36766	0.00132945	1.7215	3.71329	2.15701	0.0915334	lipoprotein required for OM biogenesis, in BamABCD complex
b2601	aroF	25521.6	29611.7	1.15653	0.055419	1.14637	1.69511	1.47867	0.0887595	3-deoxy-D-arabino-heptulosonate-7-phosphate synthase, tyrosine-repressible
b2688	gshA	12448.5	11294.2	0.907236	0.0050486	1.27817	2.14443	1.67774	0.0528152	glutamate-cysteine ligase
b2689	yqaA	7710.64	6644.63	0.861964	0.0238847	1.44014	2.56767	1.78294	0.0995503	inner membrane protein, COG1238 family
b2733	mutS	3734.73	2197.51	0.588841	1.05216e-08	1.84396	3.67256	1.99167	0.0975209	methyl-directed mismatch repair protein
b2741	rpoS	18390.5	27492.7	1.49424	0.000141036	1.85945	2.95995	1.59184	0.0130019	RNA polymerase, sigma S (sigma 38) factor
b2743	pcm	4934.04	3460.77	0.701546	4.41109e-07	1.77841	2.78354	1.56518	0.0872795	L-isoaspartate protein carboxylmethyltransferase type II
b2744	surE	12789.7	9302.39	0.727752	9.94683e-07	1.39221	2.63956	1.89595	0.0130019	broad specificity 5'(3')-nucleotidase and polyphosphatase
b2747	ispD	5072.6	3974.77	0.783614	1.86951e-07	1.61844	2.86434	1.76981	0.0899633	4-diphosphocytidyl-2C-methyl-D-erythritol synthase
b2755	ygbT	1073.15	626.995	0.584877	6.37541e-10	3.80153	8.31085	2.18619	0.0737504	CRISP-associated protein Cas1, predicted DNA endonuclease
b2756	casE	1603.26	1154.47	0.720347	3.60093e-06	3.30659	7.6348	2.30896	0.0605919	CRISPR RNA precursor cleavage enzyme
b2757	casD	1265.78	674.948	0.535556	7.18567e-08	3.98055	7.31955	1.83883	0.0764415	CRISP RNA (crRNA) containing Cascade antiviral complex protein
b2758	casC	374.975	164.493	0.445425	9.94388e-07	6.83611	13.5484	1.98189	0.0605919	CRISP RNA (crRNA) containing Cascade antiviral complex protein
b2820	recB	3392.12	957.743	0.28188	3.06402e-12	2.13512	4.4987	2.10701	0.0148107	exonuclease V (RecBCD complex), beta subunit
b2828	lgt	12162.9	19935.2	1.63851	3.31612e-08	1.36143	2.2145	1.6266	0.0812797	phosphatidylglycerol-prolipoprotein diacylglyceryl transferase
b2830	rppH	8985.23	5052.81	0.562266	9.87739e-09	1.38964	3.14396	2.26243	0.0973584	RNA pyrophosphohydrolase
b2894	xerD	11026.4	9214.6	0.835699	9.81835e-06	1.47317	2.98273	2.0247	0.0975209	site-specific tyrosine recombinase
b2952	yggT	12438	19174.6	1.54099	2.42716e-08	1.40268	2.31888	1.65319	0.0593529	predicted inner membrane protein
b3031	yqiA	3411.94	1883.01	0.552345	1.33872e-07	1.78949	3.53826	1.97724	0.0640697	acyl CoA esterase in vitro
b3032	cpdA	4169.74	2741.17	0.657847	5.50921e-09	1.71544	3.44419	2.00776	0.0915334	3',5' cAMP phosphodiesterase
b3033	yqiB	3904.57	2492.93	0.638319	2.79698e-08	1.85066	3.67928	1.9881	0.0793255	predicted dehydrogenase
b3034	nudF	4950.41	3224.81	0.652852	2.2738e-06	1.98228	4.38772	2.21347	0.0729528	ADP-ribose pyrophosphatase
b3035	tolC	17596	19174.7	1.08992	0.0620642	1.43897	2.41671	1.67946	0.0229412	transport channel
b3065	rpsU	11993.5	17536.5	1.46737	0.000803735	1.47645	2.87457	1.94695	0.0672803	30S ribosomal subunit protein S21
b3066	dnaG	2425.58	1241.33	0.511749	2.09362e-09	2.28392	4.98813	2.18402	0.0605919	DNA primase
b3072	aer	13267.6	14230.2	1.06386	0.787794	1.31951	2.86282	2.1696	0.0229412	fused signal transducer for aerotaxis sensory component/methyl accepting chemotaxis component
b3089	sstT	11899.2	17434.3	1.46812	0.0873174	1.5771	2.70625	1.71597	0.0534989	sodium:serine/threonine symporter
b3097	yqjC	3542.15	5246.8	1.47938	0.00112944	2.40205	4.40867	1.83538	0.0229412	conserved protein
b3150	yraP	6442.19	9751.47	1.51244	0.000388964	2.07388	3.91156	1.88611	0.0434692	OM lipoprotein
b3157	yhbT	6445.53	10330.3	1.59791	0.00332302	1.79959	2.92541	1.6256	0.0872795	predicted lipid carrier protein, COG3154 family
b3164	pnp	23617.5	24404.2	1.03387	0.47142	1.32623	2.00903	1.51485	0.0793255	polynucleotide phosphorylase/polyadenylase
b3179	rlmE	9218.36	18554.1	2.01197	3.06853e-09	1.48749	3.3029	2.22045	0.00638578	23S rRNA U2552 ribose 2'-O-methyltransferase, SAM-dependent
b3186	rplU	33143.9	33948.5	1.02478	0.699322	1.90715	4.84056	2.53811	0.0229412	50S ribosomal subunit protein L21
b3192	mlaC	13722.6	29756.9	2.16899	3.00052e-11	2.77801	5.42683	1.95349	0.0977751	ABC transporter maintaining OM lipid asymmetry, periplasmic binding protein
b3193	mlaD	7485.92	22302.3	2.98013	1.26085e-10	1.64179	3.07727	1.87434	0.0387947	ABC transporter maintaining OM lipid asymmetry, anchored periplasmic binding protein
b3194	mlaE	13736.4	27577.4	2.00761	2.35821e-11	1.40404	3.03292	2.16015	0.0130019	ABC transporter maintaining OM lipid asymmetry, inner membrane permease protein
b3195	mlaF	7715.44	10188.6	1.32012	4.22612e-06	1.53962	2.63675	1.7126	0.0793255	ABC transporter maintaining OM lipid asymmetry, ATP-binding protein
b3198	kdsC	16723.4	21593.5	1.29242	0.000183869	1.48317	2.91358	1.96443	0.0252873	3-deoxy-D-manno-octulosonate 8-phosphate phosphatase
b3199	lptC	8045.32	10720.5	1.33351	0.000190401	1.55444	2.55792	1.64556	0.0764415	lipopolysaccharide export, IM-tethered periplasmic protein of the LptBFGC export complex
b3200	lptA	7603.59	8535.15	1.12297	0.0371358	1.52823	2.54757	1.66701	0.076243	periplasmic LPS-binding protein
b3201	lptB	11147.4	8542.4	0.766652	6.56827e-06	1.41315	2.48114	1.75575	0.0431997	lipopolysaccharide export ABC transporter ATP-binding protein of the LptBFGC export complex
b3202	rpoN	8212.59	5650.12	0.687915	4.14286e-07	1.47791	2.52377	1.70767	0.0537321	RNA polymerase, sigma 54 (sigma N) factor
b3229	sspA	21106.4	28003.1	1.32666	1.47154e-05	1.33364	2.11631	1.58687	0.0387947	stringent starvation protein A
b3230	rpsI	35351.9	40240.2	1.138	0.223127	2.68654	5.74618	2.13887	0.0229412	30S ribosomal subunit protein S9
b3231	rplM	75002.6	65212.9	0.86939	0.0375023	4.43088	12.081	2.72654	0.0718524	50S ribosomal subunit protein L13
b3251	mreB	20478.9	25087.9	1.22538	1.34911e-06	1.22209	2.29418	1.87726	0.0229412	cell wall structural complex MreBCD, actin-like component MreB
b3260	dusB	19316.6	27038.9	1.39858	0.00071588	1.32249	2.4143	1.82557	0.0614076	tRNA-dihydrouridine synthase B
b3288	fmt	9375.29	8681.01	0.925911	0.0342517	1.26205	2.37583	1.88251	0.0593529	10-formyltetrahydrofolate:L-methionyl-tRNA(fMet) N-formyltransferase
b3307	rpsN	64140.2	60294.6	0.939676	0.0236478	1.33219	1.87467	1.40721	0.0672803	30S ribosomal subunit protein S14
b3309	rplX	69274.9	63813	0.920569	0.0484279	1.45825	2.19628	1.5061	0.0593529	50S ribosomal subunit protein L24
b3347	fkpA	6109.73	7488.8	1.22065	0.0119331	1.75887	3.24923	1.84735	0.0905924	FKBP-type peptidyl-prolyl cis-trans isomerase (rotamase)
b3400	hslR	13247.3	18669.7	1.41031	0.0087121	1.46505	2.46142	1.68009	0.0130019	ribosome-associated heat shock protein Hsp15
b3417	malP	3871.75	1205.23	0.307313	6.78657e-09	2.30088	4.67042	2.02985	0.0605919	maltodextrin phosphorylase
b3431	glgX	10665.9	7328.07	0.686464	3.87732e-07	1.35489	2.18262	1.61092	0.0896257	glycogen debranching enzyme
b3432	glgB	27448.3	20550.3	0.748432	1.34911e-06	1.12788	1.7439	1.54618	0.0431997	1,4-alpha-glucan branching enzyme
b3458	livK	29060.7	31920.2	1.09811	0.14036	1.57057	2.80613	1.7867	0.0327723	leucine transporter subunit
b3472	dcrB	9538.43	19976.8	2.09137	2.35591e-07	2.21172	5.45626	2.46698	0.0431997	periplasmic protein, predicted lipoprotein
b3493	pitA	12918.2	24972.2	1.93273	2.23206e-05	1.65876	3.01546	1.8179	0.0605919	phosphate transporter, low-affinity
b3497	yhiQ	3670.45	2857.16	0.773274	0.0249949	2.10659	3.36438	1.59707	0.0764359	predicted SAM-dependent methyltransferase
b3525	yhjH	41954.9	31325.9	0.745882	0.00483482	1.09091	2.34553	2.15006	0.0222379	cyclic-di-GMP phosphodiesterase, FlhDC-regulated
b3528	dctA	14737.5	14787.4	1.00254	0.993245	1.59265	7.19062	4.51487	1.95e-07	C4-dicarboxylic acid, orotate and citrate transporter
b3536	bcsE	3285.75	1559.06	0.474896	3.23707e-11	1.95572	4.22562	2.16064	0.0743083	cellulose production protein
b3554	yiaF	4118.5	14354.2	3.48554	6.54096e-10	2.04439	6.19968	3.03253	0.00186995	conserved protein
b3599	mtlA	8334.78	10605.9	1.27261	0.00702773	2.37328	4.00587	1.6879	0.0896257	fused mannitol-specific PTS enzymes: IIA components/IIB components/IIC components
b3601	mtlR	3112.26	4197.06	1.34794	1.1472e-05	2.07112	4.60865	2.22519	0.0922355	mannitol operon repressor
b3607	cysE	15904.4	15480.1	0.972596	0.346374	1.25519	2.73999	2.18293	0.0252873	serine acetyltransferase
b3608	gpsA	9887.91	9281.81	0.938123	0.0363165	1.7476	3.44661	1.9722	0.0229412	glycerol-3-phosphate dehydrogenase (NAD+)
b3609	secB	9250.84	11918.3	1.28767	7.88342e-05	2.07002	4.12833	1.99434	0.0222379	protein export chaperone
b3610	grxC	36623.3	47039.3	1.28355	0.00038658	3.17908	6.8047	2.14046	0.0737504	glutaredoxin 3
b3631	rfaG	3406.54	1586.33	0.463918	3.49891e-06	1.78819	3.58914	2.00714	0.0593529	glucosyltransferase I
b3632	rfaQ	4368.4	1760.79	0.402643	6.58572e-07	1.67415	3.6422	2.17556	0.0387947	lipopolysaccharide core biosynthesis protein
b3636	rpmG	26725.8	27996.3	1.05254	0.632526	2.10017	3.73047	1.77627	0.0737504	50S ribosomal subunit protein L33
b3637	rpmB	32898	39324.5	1.19601	0.0659313	2.05147	4.00927	1.95434	0.0221869	50S ribosomal subunit protein L28
b3650	spoT	5576.84	2219.71	0.397915	1.58452e-09	1.50524	3.45651	2.29632	0.0229412	bifunctional (p)ppGpp synthetase II/ guanosine-3',5'-bis pyrophosphate 3'-pyrophosphohydrolase
b3672	ivbL	7180.02	4242.74	0.575846	0.00605694	1.60799	2.68165	1.6677	0.076243	ilvB operon leader peptide
b3703	rpmH	22634.4	26556.6	1.17518	0.216587	1.40847	3.31668	2.35481	0.00841156	50S ribosomal subunit protein L34
b3704	rnpA	21424.5	29802.4	1.39193	0.0296592	1.40244	3.20835	2.28769	0.0158452	protein C5 component of RNase P
b3705	yidC	17036.4	35295.7	2.075	6.23741e-09	1.4423	2.82045	1.95552	0.0425436	membrane protein insertase
b3708	tnaA	463.806	100.585	0.217423	9.36737e-07	6.28734	20.4504	3.25264	0.00841156	tryptophanase/L-cysteine desulfhydrase, PLP-dependent
b3714	purP	26213.3	50176.3	1.91281	2.34362e-09	1.09787	2.89938	2.6409	0.000937629	adenine permease, high affinity
b3729	glmS	37270.7	32928.9	0.883434	0.00462369	1.59217	2.55161	1.6026	0.0922789	L-glutamine:D-fructose-6-phosphate aminotransferase
b3737	atpE	83459.8	78217.2	0.937006	0.0608037	3.72284	10.751	2.88786	0.028503	F0 sector of membrane-bound ATP synthase, subunit c
b3738	atpB	36344.9	64665.8	1.77848	1.00336e-09	1.53636	4.88876	3.18204	1.43e-06	F0 sector of membrane-bound ATP synthase, subunit a
b3750	rbsC	20268.8	21785.4	1.07766	0.426598	1.05356	1.72113	1.63363	0.0896257	D-ribose transporter subunit
b3779	gpp	6307.48	3561.3	0.563274	2.87201e-09	1.5061	2.93901	1.9514	0.0886741	guanosine pentaphosphatase/exopolyphosphatase
b3802	hemY	4021.93	11634.5	2.89366	1.1142e-11	1.88373	4.08287	2.16744	0.0460294	predicted protoheme IX synthesis protein
b3803	hemX	6828.86	17603.1	2.57725	2.88149e-11	1.54806	4.46571	2.8847	0.00186303	predicted uroporphyrinogen III methyltransferase
b3844	fre	12682.3	9887.33	0.778819	5.77725e-05	1.28078	2.14026	1.67106	0.0399511	NAD(P)H-flavin reductase
b3847	pepQ	15652.7	18135.5	1.15857	0.00788793	1.46567	2.06219	1.407	0.0964237	proline dipeptidase
b3869	glnL	4602.87	2513.28	0.537795	0.0222494	2.14368	4.3129	2.01191	0.0453693	sensory histidine kinase in two-component regulatory system with GlnG
b3885	yihX	5568.92	5677.17	1.01912	0.695641	1.59996	2.5324	1.58279	0.0793255	alpha-D-Glucose-1-P phosphatase, anomer-specific
b3887	dtd	7378.61	7450.52	1.00782	0.923446	1.64233	2.52487	1.53737	0.0605919	D-tyr-tRNA(Tyr) deacylase
b3888	yiiD	9097.73	7470.92	0.820288	0.00544202	1.58608	2.58899	1.63232	0.0354292	predicted acetyltransferase
b3912	cpxR	11182.9	15557	1.38908	5.28741e-06	1.32058	1.96095	1.48492	0.0922789	DNA-binding response regulator in two-component regulatory system with CpxA
b3929	rraA	5579.61	10096.2	1.79012	0.000427195	2.16066	3.53819	1.63755	0.0755657	ribonuclease E (RNase E) inhibitor protein
b3964	yijD	7068.71	8173.08	1.15621	0.0020524	1.68814	3.1749	1.88071	0.0387773	inner membrane protein, DUF1422 family
b3966	btuB	9135.14	13217.4	1.44666	3.35137e-06	2.54057	4.66557	1.83642	0.0793255	vitamin B12/cobalamin outer membrane transporter
b3981	secE	35221.4	49854.9	1.41582	1.16042e-05	1.22456	2.62019	2.13971	0.00771738	preprotein translocase membrane subunit
b3983	rplK	24032.5	29609.2	1.23226	0.00977993	1.2263	1.87697	1.5306	0.0605919	50S ribosomal subunit protein L11
b3984	rplA	77109.9	65120.4	0.844874	0.000145657	1.37813	2.16211	1.56888	0.0406814	50S ribosomal subunit protein L1
b3992	thiF	684.233	254.666	0.372153	3.30802e-12	4.1841	9.57789	2.28912	0.0130019	adenylyltransferase, modifies ThiS C-terminus
b4033	malF	2721.53	759.306	0.275162	1.33058e-06	2.07991	5.59624	2.69062	0.0463907	maltose transporter subunit
b4077	gltP	7767.78	20882.7	2.68071	3.67413e-07	2.20076	4.64516	2.11071	0.0148107	glutamate/aspartate:proton symporter
b4110	yjcZ	19836.8	10785.9	0.542476	1.88958e-06	1.1533	2.30916	2.00222	0.0839522	mutational suppressor of yhjH motility mutation, function unknown
b4111	proP	9670.39	21976.3	2.26909	1.0495e-06	1.39729	2.14621	1.53598	0.0793255	proline/glycine betaine transporter
b4160	psd	10770.6	18481.1	1.71421	1.07572e-07	1.40169	2.38606	1.70228	0.0593529	phosphatidylserine decarboxylase
b4171	miaA	19828.4	27067.5	1.36431	5.4084e-05	1.57341	3.21763	2.04501	0.000102146	delta(2)-isopentenylpyrophosphate tRNA-adenosine transferase
b4172	hfq	8068.09	8534.68	1.05774	0.19231	1.50994	2.43189	1.61059	0.0507814	HF-I, host factor for RNA phage Q beta replication
b4173	hflX	9221.12	5076.86	0.550605	1.33994e-08	1.41643	2.52764	1.78452	0.0229412	GTPase, stimulated by 50S subunit binding
b4174	hflK	22311.4	33299.9	1.49094	3.47536e-06	1.46303	2.68328	1.83405	0.0437755	modulator for HflB protease specific for phage lambda cII repressor
b4202	rpsR	42750.6	45509.7	1.06545	0.30264	2.09857	3.00511	1.43198	0.0872795	30S ribosomal subunit protein S18
b4315	fimI	30873.8	40506.4	1.31319	0.000503959	1.03	2.03345	1.97422	0.03224	fimbrial protein involved in type 1 pilus biosynthesis
b4329	yjiG	3817.21	12280	3.2018	5.78504e-07	2.45298	6.33401	2.58216	0.0229412	inner membrane protein, SpmB family
b4330	yjiH	2953.81	10241.6	3.45546	1.00525e-06	2.45702	8.54423	3.47747	0.0104231	predicted inner membrane protein
b4342	yjiT	726.592	330.758	0.455185	0.000114684	5.51083	15.0946	2.73908	0.0605919	pseudo
b4356	yjjL	4538.84	5183.78	1.14105	0.261219	1.76278	3.04738	1.72873	0.0593529	L-galactonate transporter
b4375	prfC	21533.3	19946.7	0.92632	0.256648	1.24599	2.21351	1.7765	0.0737504	peptide chain release factor RF-3
b4389	radA	4899.11	3139.14	0.640724	1.907e-06	1.69709	3.24251	1.91063	0.0738805	DNA repair protein
b4401	arcA	13059.9	18538.7	1.42112	5.8649e-05	1.79739	3.0787	1.71287	0.0144291	DNA-binding response regulator in two-component regulatory system with ArcB or CpxA
b4402	yjjY	9629.48	9369.62	0.974267	0.87831	1.71706	3.10133	1.80619	0.0186031	predicted protein
b4407	thiS	576.603	298.106	0.517177	6.25591e-10	5.42618	10.3405	1.90566	0.0727113	immediate sulfur donor in thiazole formation
b4512	ybdD	4764.39	3020.49	0.634379	0.00163524	1.72859	2.92613	1.69279	0.0463907	conserved protein, DUF466 family
b4516	insA_4	8002.97	11455.2	1.425	0.00222645	1.59945	2.72021	1.70071	0.0593529	IS1 repressor TnpA
b4557	yidD	24274	30491.7	1.25614	0.111991	1.40935	3.39212	2.40687	0.0130019	conserved protein, UPF0161 family
b4637	uof	11296.5	16629.9	1.4718	0.000345842	1.33501	2.13843	1.6018	0.0737504	ryhB-regulated fur leader peptide
